# Supplementary material for: Burnout and associated occupational stresses among Chinese nurses: A cross-sectional study in three hospitals
Source: PLoS One. 2020 Sep 10;15(9):e0238699. doi: 10.1371/journal.pone.0238699 (PMC7482915; doi:10.1371/journal.pone.0238699)
Supplement: S1 File — (ZIP) [file pone.0238699.s004.zip]

Archive with 9 entries (9 files):
- ERI_Effort_Score.xlsx
- ERI_Ratio.xlsx
- ERI_Reward_Scores.xlsx
- MBI_Emotional_Exhaustion (1).xlsx
- MBI_Emotional_Exhaustion (2).xlsx
- MBI_Personal_Achievement.xlsx
- Roosenberg.xlsx
- Scales_SPSS.sav
- WES.xlsx
