# Supplementary material for: Burnout and associated occupational stresses among Chinese nurses: A cross-sectional study in three hospitals
Source: PLoS One. 2020 Sep 10;15(9):e0238699. doi: 10.1371/journal.pone.0238699 (PMC7482915; doi:10.1371/journal.pone.0238699)
Supplement: S1 File — (ZIP) [file pone.0238699.s004.zip › ERI_Effort_Score.xlsx]

## Sheet: Sheet1
Effort_Scores
I have constant time pressure due to heavy work load	I have many interruptions and disturbances while performing my job	I have a lot of responsibility in my job	I am often pressured to work overtime	My job is physically demanding	Effort summation scores (row-summation)
3	3	3	3	3	15
3	2	3	2	3	13
3	2	3	3	4	15
2	2	3	3	3	13
4	4	4	4	4	20
3	3	3	2	3	14
3	3	3	3	3	15
2	3	3	2	2	12
1	1	3	1	3	9
1	1	1	1	1	5
1	1	1	1	1	5
3	3	3	3	3	15
3	2	3	3	3	14
3	3	3	2	3	14
4	3	3	3	3	16
3	3	3	3	3	15
3	2	3	3	3	14
3	4	4	3	4	18
3	3	3	4	4	17
3	3	3	4	4	17
3	3	3	3	3	15
3	3	3	3	3	15
1	1	1	1	1	5
4	2	4	3	3	16
4	4	4	4	4	20
3	3	3	3	3	15
2	2	2	2	2	10
3	3	4	3	4	17
3	3	3	3	3	15
2	2	2	2	2	10
3	3	4	3	3	16
2	2	3	3	3	13
1	3	3	3	1	11
3	3	3	3	2	14
3	3	3	3	3	15
3	3	3	3	3	15
2	2	2	2	2	10
2	2	2	2	3	11
2	2	3	3	3	13
3	4	4	3	4	18
3	3	4	3	3	16
3	3	3	2	3	14
3	3	3	3	3	15
3	3	3	3	3	15
3	3	3	1	3	13
2	2	1	1	4	10
2	3	4	1	1	11
3	3	3	3	3	15
3	3	3	2	2	13
3	3	3	4	4	17
3	3	3	4	4	17
3	3	2	3	2	13
3	2	3	3	3	14
2	2	3	2	3	12
3	3	3	3	3	15
3	2	3	3	3	14
3	2	2	3	3	13
2	2	3	3	3	13
3	3	3	3	3	15
3	3	3	3	3	15
2	3	4	4	4	17
2	2	3	3	3	13
2	2	3	3	3	13
4	4	4	4	4	20
3	3	3	3	3	15
3	4	3	4	3	17
4	3	4	4	4	19
3	3	3	3	3	15
2	3	5	2	3	15
3	3	3	3	3	15
3	3	4	3	3	16
2	2	4	3	3	14
2	2	4	3	3	14
3	3	3	3	3	15
3	3	3	3	3	15
3	3	4	3	4	17
3	3	3	4	3	16
3	3	3	2	3	14
2	1	1	1	1	6
4	3	3	3	2	15
3	3	3	2	3	14
3	3	4	3	4	17
3	3	3	4	4	17
2	1	1	1	1	6
3	3	3	4	3	16
3	3	4	3	3	16
3	3	3	3	3	15
2	3	4	4	4	17
3	2	3	3	3	14
3	2	3	3	3	14
3	3	3	3	3	15
1	1	1	1	1	5
2	3	3	2	2	12
2	2	3	2	3	12
2	2	2	2	3	11
3	3	3	3	3	15
2	2	2	2	4	12
3	3	3	3	1	13
2	2	1	1	1	7
3	3	3	2	3	14
2	3	3	3	3	14
2	2	2	2	2	10
4	4	4	4	4	20
1	1	1	1	1	5
2	2	2	2	2	10
3	3	3	3	3	15
3	2	4	2	3	14
3	3	3	3	3	15
3	3	3	3	3	15
3	3	3	3	3	15
3	3	3	3	3	15
2	2	2	3	3	12
3	1	3	2	3	12
3	3	3	3	3	15
3	3	3	3	3	15
2	2	3	2	3	12
3	3	3	3	3	15
3	3	3	3	3	15
4	4	4	4	4	20
3	3	4	4	4	18
3	3	3	3	3	15
3	2	3	2	4	14
2	2	3	2	3	12
2	2	3	2	2	11
3	3	3	3	3	15
2	2	3	3	3	13
2	2	3	3	3	13
2	2	3	3	2	12
2	2	3	2	3	12
2	2	4	3	4	15
3	2	3	2	3	13
3	3	2	3	3	14
2	2	3	2	3	12
2	2	3	3	3	13
2	2	3	3	3	13
1	1	2	2	4	10
4	4	4	3	4	19
2	2	2	2	3	11
3	3	4	3	4	17
3	3	4	4	3	17
3	2	4	3	2	14
3	2	3	2	3	13
3	4	4	3	3	17
2	2	3	2	3	12
3	3	3	3	3	15
3	2	4	3	2	14
4	4	4	3	4	19
3	2	3	2	2	12
3	2	4	1	2	12
2	2	2	2	2	10
2	3	4	2	3	14
3	3	3	2	3	14
3	4	4	2	4	17
3	3	3	2	4	15
2	2	3	2	3	12
3	3	3	2	3	14
3	3	3	2	3	14
2	3	3	2	3	13
4	4	4	4	4	20
4	4	4	4	4	20
4	4	4	3	4	19
3	3	4	3	4	17
4	4	4	3	4	19
4	4	4	3	3	18
4	3	4	2	3	16
4	3	4	2	3	16
4	4	4	4	4	20
3	2	3	4	4	16
3	3	3	3	2	14
3	3	3	3	3	15
3	2	3	3	3	14
3	3	3	3	3	15
3	3	3	3	3	15
4	4	4	3	4	19
3	3	4	4	4	18
2	3	3	3	3	14
3	3	3	2	3	14
2	2	4	3	4	15
3	3	3	3	3	15
2	2	2	2	2	10
3	2	3	2	3	13
2	3	2	3	2	12
3	3	3	3	4	16
2	3	3	2	3	13
3	2	3	2	3	13
2	3	3	3	3	14
4	4	4	4	4	20
4	4	4	4	4	20
3	3	3	3	4	16
4	4	4	2	3	17
3	3	3	3	3	15
4	4	4	3	3	18
3	4	4	2	4	17
3	3	3	2	4	15
2	2	2	2	2	10
3	3	3	2	3	14
3	3	3	3	3	15
3	3	3	3	4	16
3	2	3	2	3	13
3	2	3	2	3	13
3	2	3	3	3	14
3	2	3	2	3	13
2	3	3	2	3	13
2	2	3	2	3	12
2	2	2	3	3	12
2	2	3	2	3	12
2	2	3	2	2	11
3	2	3	3	3	14
4	4	4	2	4	18
3	2	4	3	3	15
3	2	3	2	4	14
3	3	3	2	3	14
3	3	3	2	3	14
2	2	3	2	3	12
3	3	3	2	3	14
2	2	3	2	2	11
3	2	3	2	3	13
4	3	4	3	3	17
3	4	4	4	4	19
1	1	1	1	1	5
3	3	3	2	3	14
3	3	3	3	3	15
1	1	3	3	3	11
2	2	3	2	3	12
4	4	4	2	3	17
2	2	3	3	4	14
3	4	4	4	4	19
2	2	3	2	4	13
2	2	3	2	4	13
2	2	3	2	3	12
2	2	3	2	4	13
2	2	2	2	3	11
3	3	3	2	3	14
3	3	3	3	3	15
3	3	3	3	4	16
3	3	4	2	3	15
2	2	3	2	2	11
3	3	3	2	3	14
3	3	3	2	3	14
3	3	3	2	3	14
3	3	4	2	3	15
3	3	3	2	3	14
3	3	3	2	3	14
5	5	5	5	6	26
3	3	3	2	3	14
2	2	4	3	4	15
4	1	2	1	4	12
4	2	3	2	4	15
2	4	4	2	4	16
3	2	3	2	3	13
3	2	3	3	3	14
4	1	4	1	4	14
3	4	4	3	2	16
3	4	4	3	4	18
1	1	4	2	3	11
3	1	4	2	4	14
1	1	4	2	3	11
1	1	4	2	3	11
3	3	3	3	3	15
3	3	4	2	3	15
3	3	3	3	3	15
3	3	3	3	3	15
3	3	3	2	3	14
3	3	3	3	3	15
3	3	3	3	3	15
3	3	3	3	3	15
3	3	3	3	3	15
3	3	4	3	3	16
3	3	3	3	3	15
3	3	3	3	3	15
3	3	3	3	3	15
4	3	4	3	3	17
3	3	3	3	3	15
3	3	3	3	3	15
1	1	4	1	1	8
3	3	4	1	1	12
3	3	3	3	3	15
3	3	3	3	3	15
3	3	3	3	3	15
4	3	3	3	3	16
3	3	3	3	3	15
2	2	2	2	2	10
3	2	3	2	3	13
4	4	4	4	4	20
2	2	4	4	4	16
1	1	4	1	4	11
4	3	4	3	3	17
3	3	3	3	3	15
3	3	3	3	3	15
1	1	4	1	1	8
3	3	4	1	1	12
3	3	3	3	3	15
3	3	3	3	3	15
3	3	3	3	3	15
4	3	3	3	3	16
3	3	3	3	3	15
2	2	2	2	2	10
3	2	3	2	3	13
4	4	4	4	4	20
2	2	4	4	4	16
