# Supplementary material for: Burnout and associated occupational stresses among Chinese nurses: A cross-sectional study in three hospitals
Source: PLoS One. 2020 Sep 10;15(9):e0238699. doi: 10.1371/journal.pone.0238699 (PMC7482915; doi:10.1371/journal.pone.0238699)
Supplement: S1 File — (ZIP) [file pone.0238699.s004.zip › ERI_Ratio.xlsx]

## Sheet: Sheet1
Effort-Reward Ratio
Effort summation scores	Reward summation scores	ER=(10/6)*(E/R)
15	54	1
13	50	1
15	48	1
13	50	1
20	51	1
14	48	1
15	51	1
12	44	1
9	37	1
5	23	1
5	46	1
15	55	1
14	58	1
14	46	1
16	49	1
15	49	1
14	46	1
18	44	1
17	53	1
17	45	1
15	50	1
15	53	1
5	49	1
16	45	1
20	53	1
15	43	1
10	50	1
17	48	1
15	49	1
10	48	1
16	48	1
13	40	1
11	34	1
14	48	1
15	30	2
15	44	1
10	36	1
11	46	1
13	47	1
18	47	1
16	43	1
14	55	1
15	59	1
15	59	1
13	49	1
10	45	1
11	43	1
15	54	1
13	45	1
17	53	1
17	54	1
13	46	1
14	46	1
12	47	1
15	48	1
14	52	1
13	52	1
13	47	1
15	46	1
15	52	1
17	54	1
13	47	1
13	41	1
20	49	1
15	55	1
17	53	1
19	56	1
15	44	1
15	49	1
15	54	1
16	50	1
14	47	1
14	46	1
15	33	2
15	54	1
17	57	1
16	56	1
14	46	1
6	18	1
15	50	1
14	41	1
17	54	1
17	50	1
6	18	1
16	56	1
16	50	1
15	44	1
17	54	1
14	52	1
14	46	1
15	50	1
5	46	1
12	44	1
12	47	1
11	46	1
15	61	1
12	57	1
13	38	1
7	40	1
14	46	1
14	53	1
10	39	1
20	42	2
5	44	1
10	49	1
15	47	1
14	36	1
15	53	1
15	49	1
15	53	1
15	45	1
12	40	1
12	48	1
15	43	1
15	43	1
12	47	1
15	48	1
15	50	1
20	47	1
18	48	1
15	48	1
14	48	1
12	51	1
11	45	1
15	47	1
13	46	1
13	53	1
12	45	1
12	48	1
15	51	1
13	48	1
14	49	1
12	48	1
13	46	1
13	46	1
10	43	1
19	53	1
11	48	1
17	56	1
17	48	1
14	49	1
13	42	1
17	46	1
12	46	1
15	48	1
14	48	1
19	55	1
12	46	1
12	50	1
10	43	1
14	48	1
14	50	1
17	51	1
15	54	1
12	48	1
14	45	1
14	51	1
13	45	1
20	52	1
20	51	1
19	52	1
17	48	1
19	51	1
18	51	1
16	53	1
16	52	1
20	52	1
16	57	1
14	50	1
15	47	1
14	51	1
15	51	1
15	49	1
19	52	1
18	53	1
14	44	1
14	49	1
15	47	1
15	50	1
10	43	1
13	47	1
12	46	1
16	54	1
13	41	1
13	50	1
14	45	1
20	53	1
20	49	1
16	51	1
17	55	1
15	49	1
18	52	1
17	51	1
15	52	1
10	41	1
14	52	1
15	47	1
16	52	1
13	49	1
13	45	1
14	49	1
13	46	1
13	51	1
12	52	1
12	48	1
12	52	1
11	46	1
14	51	1
18	48	1
15	50	1
14	53	1
14	51	1
14	48	1
12	51	1
14	52	1
11	52	1
13	48	1
17	52	1
19	48	1
5	22	1
14	48	1
15	50	1
11	22	2
12	48	1
17	57	1
14	52	1
19	54	1
13	46	1
13	48	1
12	49	1
13	46	1
11	45	1
14	47	1
15	52	1
16	55	1
15	59	1
11	48	1
14	49	1
14	48	1
14	46	1
15	54	1
14	46	1
14	51	1
26	55	2
14	47	1
15	50	1
12	49	1
15	51	1
16	48	1
13	50	1
14	46	1
14	46	1
16	47	1
18	49	1
11	46	1
14	45	1
11	45	1
11	46	1
15	47	1
15	46	1
15	47	1
15	49	1
14	50	1
15	53	1
15	52	1
15	46	1
15	51	1
16	54	1
15	50	1
15	54	1
15	55	1
17	51	1
15	52	1
15	53	1
8	47	1
12	50	1
15	55	1
15	56	1
15	54	1
16	53	1
15	55	1
10	49	1
13	48	1
20	52	1
16	52	1
11	53	1
17	52	1
15	52	1
15	52	1
8	45	1
12	50	1
15	56	1
15	54	1
15	55	1
16	49	1
15	55	1
10	47	1
13	49	1
20	53	1
16	50	1
