# Supplementary material for: Burnout and associated occupational stresses among Chinese nurses: A cross-sectional study in three hospitals
Source: PLoS One. 2020 Sep 10;15(9):e0238699. doi: 10.1371/journal.pone.0238699 (PMC7482915; doi:10.1371/journal.pone.0238699)
Supplement: S1 File — (ZIP) [file pone.0238699.s004.zip › ERI_Reward_Scores.xlsx]

## Sheet: Sheet1
Reward_Scores
I receive the respect I deserve from my superiors	I receive the respect I deserve from my colleagues	I experience adequate support in difficult situations	I am treated unfairty at work	My job promotion prospects are poor	I have experienced or expect to experience an undesirable change in my work situation	My employment security is poor	My current occupational position adequately reflects my education and training	Considering all my efforts and achievements receive the respect and prestige I deserve at work	Considering all my efforts and achievements my job promotion prospects are adequate	Considering all my efforts and achievements my salary income is adequate	I get easily overwheimed by time pressures work	As soon as I get up in the morning I start thinking about work problems	When I get home I can easily relax and switch off work	People close to me say I sacrifice too much for my job	Work rarely lets me go it is still on my mind when I go to bed	Over the past few years my job has become more and more demanding	If I postpone something that I was supposed to do today I will have trouble sleeping at the night	Reward_Scores summation
3	3	3	3	3	3	3	3	3	3	3	3	3	3	3	3	3	3	54
2	4	4	4	2	1	1	1	4	4	4	4	1	2	4	2	3	3	50
3	4	4	4	1	2	2	1	3	3	3	3	2	2	3	3	2	3	48
3	3	3	3	2	2	1	1	1	4	4	4	2	4	3	4	3	3	50
4	3	3	2	3	3	3	2	3	3	2	3	3	3	3	2	3	3	51
2	4	4	4	1	1	1	1	4	4	4	4	1	4	2	2	1	4	48
3	3	1	3	3	2	3	3	3	3	3	3	4	3	4	3	2	2	51
3	3	3	3	2	2	2	2	2	3	3	3	2	2	3	2	2	2	44
1	3	3	3	1	1	1	1	3	3	3	3	1	2	3	1	2	2	37
1	1	2	3	3	1	1	1	1	1	1	1	1	1	1	2	1		23
1	1	3	3	3	2	2	2	2	3	3	3	3	3	3	3	3	3	46
3	4	4	4	4	1	2	3	3	3	3	3	3	3	3	3	3	3	55
2	4	4	4	1	1	1	1	4	4	4	4	4	4	4	4	4	4	58
2	3	3	3	2	2	2	2	3	3	3	3	2	3	3	2	2	3	46
3	3	3	3	3	2	3	2	2	3	3	3	3	2	3	2	3	3	49
3	4	4	4	1	1	1	3	3	3	3	3	2	3	2	3	3	3	49
3	3	3	2	2	2	2	3	3	3	3	3	2	2	3	2	2	3	46
4	4	4	4	1	1	1	1	1	1	1	2	2	4	1	4	4	4	44
4	3	4	4	3	2	3	3	2	3	3	3	2	3	3	3	2	3	53
3	3	3	3	2	3	3	2	2	2	2	3	2	2	3	3	2	2	45
3	3	3	3	3	2	2	2	3	3	3	3	3	3	2	3	3	3	50
3	3	3	3	3	3	3	3	3	3	3	2	3	3	3	3	3	3	53
1	4	4	4	1	1	1	1	4	4	4	4	1	2	4	3	3	3	49
3	4	4	4	1	1	2	2	3	2	3	2	2	3	2	3	2	2	45
4	4	4	4	1	1	1	1	4	4	4	3	2	1	4	3	4	4	53
3	3	3	3	3	3	3	2	2	2	2	2	2	2	2	2	2	2	43
2	3	3	3	3	3	2	2	3	3	3	3	2	3	3	3	3	3	50
4	3	3	3	2	2	2	1	3	3	3	2	2	3	2	3	3	4	48
3	3	3	3	2	2	2	2	3	3	3	3	2	3	3	3	3	3	49
2	3	3	3	2	2	2	2	3	3	3	3	3	3	2	3	3	3	48
3	3	3	3	2	2	1	1	3	3	3	3	3	3	3	2	3	4	48
3	1	3	3	3	3	2	2	2	2	2	2	2	2	2	2	2	2	40
1	3	3	3	2	2	2	2	1	1	3	3	3	1	1	1	1	1	34
3	3	3	2	2	2	2	2	2	3	3	3	3	3	3	3	3	3	48
3	3	3	3	3	3	1	1	1	1	1	1	1	1	1	1	1	1	30
3	3	3	3	2	2	2	2	2	2	2	2	3	3	2	2	3	3	44
2	2	2	2	2	2	2	2	2	2	2	2	2	2	2	2	2	2	36
2	4	4	4	4	1	1	1	1	2	4	4	3	2	3	3	2	1	46
2	4	4	3	1	1	1	1	3	3	3	3	3	3	3	3	3	3	47
2	4	4	3	2	2	2	2	3	2	3	2	3	3	3	2	2	3	47
2	3	3	3	2	2	2	2	2	3	3	3	2	2	2	2	2	3	43
3	4	4	4	1	2	1	1	3	4	4	4	1	4	4	3	4	4	55
3	3	3	3	3	3	3	3	3	4	3	4	3	4	3	4	3	4	59
3	4	4	3	3	3	3	3	3	4	3	3	4	3	3	4	3	3	59
3	3	3	3	3	2	2	3	3	2	2	2	2	4	4	1	4	3	49
3	4	4	4	1	1	1	1	3	3	3	3	2	2	2	2	3	3	45
1	1	3	3	3	3	2	2	3	3	3	3	2	3	3	2	2	1	43
3	3	3	3	3	3	3	3	3	3	3	3	3	3	3	3	3	3	54
2	3	3	3	2	2	1	1	1	2	2	2	3	3	3	4	4	4	45
4	3	3	2	3	3	3	2	3	3	3	3	3	3	3	3	3	3	53
4	3	3	2	3	3	3	2	3	3	3	3	2	4	2	4	3	4	54
2	4	3	3	2	1	2	2	2	3	3	3	2	3	2	3	3	3	46
3	3	3	3	2	2	2	2	3	3	3	3	2	2	3	2	2	3	46
3	4	4	3	2	2	2	1	3	3	2	4	2	2	3	2	2	3	47
3	3	3	3	3	3	3	1	1	3	3	3	3	1	3	3	3	3	48
4	4	4	4	1	2	1	1	4	4	4	4	2	2	3	3	2	3	52
3	4	4	4	1	2	4	4	1	4	4	4	4	1	1	4	2	1	52
3	3	3	3	2	3	2	2	3	3	3	3	2	2	2	2	3	3	47
3	4	4	4	2	2	1	1	4	4	4	4	1	1	1	2	1	3	46
3	3	3	3	2	3	3	3	3	3	3	2	3	3	3	3	3	3	52
3	4	3	4	1	2	2	1	4	4	4	3	2	3	3	4	3	4	54
2	3	3	3	2	3	2	2	3	3	3	3	2	2	2	3	3	3	47
3	3	3	3	1	2	1	1	1	3	3	3	1	3	2	2	3	3	41
4	4	3	4	1	2	2	2	3	3	4	3	1	2	3	2	3	3	49
3	4	3	3	3	3	3	3	3	3	3	3	3	3	3	3	3	3	55
2	2	3	4	2	2	3	2	3	3	3	3	4	4	4	3	3	3	53
4	3	3	3	2	2	4	3	3	4	3	3	4	4	1	3	3	4	56
3	3	3	3	2	2	3	3	2	2	3	2	2	2	3	2	2	2	44
2	4	4	4	2	2	2	1	3	3	3	3	2	3	3	2	3	3	49
3	3	3	3	3	3	3	3	3	3	3	3	3	3	3	3	3	3	54
3	4	4	3	2	2	2	2	3	3	3	3	3	3	2	3	2	3	50
3	3	3	3	2	2	2	2	2	3	3	3	3	3	3	2	3	2	47
3	3	3	3	2	2	2	2	2	3	3	3	3	3	2	3	2	2	46
1	1	1	1	1	1	1	1	4	4	4	4	1	1	4	1	1	1	33
3	3	3	3	3	3	3	3	3	3	3	3	3	3	3	3	3	3	54
3	4	4	3	3	3	3	2	3	3	3	2	3	3	3	4	4	4	57
4	4	4	3	3	3	4	1	4	4	4	4	3	3	2	2	2	2	56
3	3	3	3	1	2	1	1	3	3	3	3	3	3	2	3	3	3	46
1	1	1	1	1	1	1	1	1	1	1	1	1	1	1	1	1	1	18
3	3	3	3	3	2	3	2	2	3	3	5	3	2	2	2	3	3	50
3	2	3	2	3	3	2	2	3	2	3	2	2	2	1	2	2	2	41
3	3	3	3	2	3	3	2	3	3	3	3	3	4	2	3	4	4	54
3	3	3	3	2	2	2	2	3	3	3	3	3	3	3	3	3	3	50
1	1	1	1	1	1	1	1	1	1	1	1	1	1	1	1	1	1	18
4	4	4	3	3	3	4	1	4	4	4	4	3	3	2	2	2	2	56
3	4	4	3	2	2	2	2	3	3	3	3	3	3	2	3	2	3	50
3	3	3	3	2	2	3	3	2	2	3	2	2	2	3	2	2	2	44
3	4	3	4	1	2	2	1	4	4	4	3	2	3	3	4	3	4	54
4	4	4	4	1	2	1	1	4	4	4	4	2	2	3	3	2	3	52
3	3	3	3	2	2	2	2	3	3	3	3	2	2	3	2	2	3	46
3	3	3	3	3	2	2	2	3	3	3	3	3	3	2	3	3	3	50
1	1	3	3	3	2	2	2	2	3	3	3	3	3	3	3	3	3	46
3	3	3	3	2	2	2	2	2	3	3	3	2	2	3	2	2	2	44
3	4	4	3	2	2	2	1	3	3	2	4	2	2	3	2	2	3	47
2	4	4	4	4	1	1	1	1	2	4	4	3	2	3	3	2	1	46
3	3	4	4	4	4	3	3	3	3	3	3	4	4	4	4	4	1	61
4	4	4	4	4	4	4	4	4	4	2	2	2	2	2	2	3	2	57
1	1	1	3	3	3	3	2	2	1	1	1	1	3	3	3	3	3	38
1	1	1	1	1	1	1	3	3	3	3	3	3	3	3	3	3	3	40
3	3	3	3	1	2	1	1	3	3	3	3	3	3	2	3	3	3	46
3	3	3	3	3	3	3	3	3	3	3	3	3	3	3	3	2	3	53
2	2	3	3	3	2	2	2	2	2	2	2	2	2	2	2	2	2	39
3	3	3	4	4	1	1	1	3	1	1	1	1	2	4	4	2	3	42
1	3	3	3	3	3	2	2	3	3	2	2	3	3	2	2	2	2	44
3	3	3	3	3	3	2	2	2	2	2	2	3	3	3	3	4	3	49
3	3	3	3	2	3	2	2	3	2	3	3	2	2	3	2	3	3	47
3	4	4	3	1	1	1	1	1	1	1	1	1	3	3	1	3	3	36
3	3	3	3	3	3	3	3	3	3	3	3	3	3	3	3	2	3	53
3	3	3	3	2	4	3	2	3	2	3	3	4	2	3	1	2	3	49
3	4	4	4	3	3	2	2	3	3	3	2	3	3	2	3	3	3	53
3	3	3	3	3	2	2	2	3	2	2	2	3	2	3	2	1	4	45
3	3	2	2	3	3	2	2	2	2	2	2	2	2	2	2	2	2	40
3	3	3	3	2	2	2	2	3	3	3	3	3	3	3	2	3	2	48
3	3	3	3	2	2	3	2	2	2	3	2	3	2	3	2	1	2	43
3	3	3	3	2	2	2	2	3	2	3	3	3	3	2	3	1		43
2	3	3	3	2	2	2	2	3	3	3	3	2	3	3	2	3	3	47
3	3	3	3	2	2	2	2	3	2	3	3	3	3	2	3	3	3	48
3	3	3	3	2	2	2	2	3	2	3	3	3	3	2	3	4	4	50
4	3	3	3	2	2	3	1	1	2	2	3	3	3	3	3	3	3	47
3	4	4	4	1	1	4	2	2	3	3	1	3	2	2	3	3	3	48
3	3	3	3	2	2	2	2	3	3	3	3	3	3	2	2	3	3	48
2	4	4	3	2	2	2	2	3	3	3	3	2	3	3	2	2	3	48
2	4	4	4	2	2	2	1	3	3	3	2	2	3	4	2	4	4	51
1	2	4	4	4	1	1	3	2	3	3	2	3	2	2	3	2	3	45
3	3	2	3	3	3	2	3	2	2	2	3	3	3	2	3	3	2	47
2	2	3	3	3	2	2	2	3	3	3	3	2	2	2	2	3	4	46
2	4	4	4	2	3	2	2	3	3	3	3	2	3	3	3	3	4	53
3	3	3	2	2	2	2	2	3	3	3	3	2	2	2	2	3	3	45
3	4	4	4	2	2	2	2	3	3	3	3	2	2	2	3	2	2	48
3	4	4	4	2	2	2	2	3	3	3	3	2	2	2	2	4	4	51
3	3	3	3	3	2	3	2	3	3	3	3	3	3	2	2	2	2	48
3	2	3	3	3	3	2	2	3	3	3	3	2	3	2	3	3	3	49
3	3	3	3	2	2	2	2	3	3	3	3	2	3	2	2	3	4	48
3	2	2	3	2	3	2	2	3	3	3	3	2	2	2	3	3	3	46
3	2	2	3	2	3	2	2	3	3	3	3	2	2	2	3	3	3	46
1	3	2	4	4	4	1	2	3	3	3	1	1	3	1	1	2	4	43
4	4	4	2	3	3	3	1	3	1	3	3	4	4	1	4	3	3	53
2	3	3	3	2	3	2	2	3	3	3	3	3	3	3	3	1	3	48
3	4	4	4	2	3	3	2	3	4	4	4	3	3	2	2	3	3	56
2	4	4	3	1	1	3	1	3	4	4	4	3	2	4	3	1	1	48
3	3	3	4	2	3	2	2	3	3	3	3	2	3	2	2	3	3	49
2	4	4	4	1	3	1	2	1	2	1	2	2	2	3	4	2	2	42
3	3	3	3	2	3	2	2	3	3	2	2	2	3	3	4	2	1	46
3	3	3	3	2	2	2	2	3	3	3	3	2	2	2	2	3	3	46
3	3	3	3	3	3	2	2	3	3	3	3	2	2	3	2	2	3	48
3	3	3	4	2	3	3	2	3	3	3	3	2	2	2	2	2	3	48
4	4	4	2	3	3	3	1	3	1	3	3	4	4	1	4	4	4	55
2	3	3	3	2	2	2	3	2	3	2	3	2	2	2	3	3	4	46
2	4	4	4	2	3	2	1	3	3	3	3	2	3	2	3	3	3	50
2	3	3	3	2	2	3	2	2	2	2	2	2	2	2	2	4	3	43
2	4	4	3	1	2	2	1	3	4	3	4	3	2	3	1	3	3	48
3	3	3	3	3	3	2	3	3	3	3	3	3	3	3	3	2	1	50
3	4	4	4	2	2	2	2	3	3	3	3	2	3	2	2	4	3	51
3	4	4	4	2	2	2	2	3	3	3	3	3	3	3	2	4	4	54
2	4	4	4	2	2	1	2	3	3	2	3	2	3	3	2	3	3	48
3	3	3	3	2	2	2	1	3	3	3	3	2	2	3	1	2	4	45
2	4	4	4	4	1	2	2	2	2	4	4	2	3	2	3	3	3	51
2	3	3	3	2	3	3	2	3	2	2	3	2	2	2	3	2	3	45
4	4	4	4	1	2	1	1	4	4	4	4	2	4	2	2	2	3	52
4	4	4	3	3	3	3	3	2	2	2	1	3	3	1	3	4	3	51
4	4	4	3	2	2	3	3	3	3	3	2	3	3	2	3	2	3	52
3	3	3	3	2	2	2	2	3	3	3	3	3	3	3	2	2	3	48
4	4	4	3	2	2	2	2	2	2	3	3	4	4	2	3	2	3	51
4	4	4	3	2	2	2	2	2	2	3	4	4	4	2	3	1	3	51
4	1	1	2	2	2	3	4	3	4	3	4	3	4	3	4	3	3	53
4	1	1	2	2	2	3	4	3	4	3	4	3	4	3	2	3	4	52
4	4	4	4	1	1	1	1	4	4	4	3	3	3	3	2	3	3	52
4	4	4	4	3	3	2	2	2	3	3	4	4	4	2	3	3	3	57
3	3	3	3	2	2	3	3	2	3	3	3	3	3	2	3	3	3	50
2	3	2	3	2	3	2	3	2	3	2	3	2	3	3	3	3	3	47
3	3	3	2	2	2	2	3	3	3	3	3	3	3	3	3	4	3	51
3	3	3	3	3	3	2	3	3	3	2	3	2	3	2	3	3	4	51
3	3	3	3	3	3	2	3	3	3	2	3	2	3	2	3	2	3	49
4	4	4	3	2	2	2	2	2	2	3	3	4	4	2	3	3	3	52
3	3	3	4	2	3	3	2	3	3	3	2	3	3	3	3	4	3	53
3	3	3	3	3	3	2	2	2	2	2	2	2	2	2	2	3	3	44
2	3	3	3	3	3	2	3	2	3	3	3	3	3	2	3	3	2	49
3	3	3	3	4	2	3	3	1	3	3	2	3	2	3	2	2	2	47
3	3	3	3	3	3	3	3	3	3	3	3	3	3	3	3	1	1	50
2	2	3	2	2	2	2	3	3	3	2	2	2	3	2	2	3	3	43
2	3	3	3	2	2	2	2	3	3	3	3	2	2	2	2	4	4	47
3	2	3	4	2	4	2	4	1	3	2	2	3	2	3	2	2	2	46
3	4	4	4	4	4	2	3	2	2	3	2	3	2	3	2	4	3	54
1	2	3	3	3	2	2	2	3	3	2	4	2	3	2	2	1	1	41
2	4	4	4	2	2	2	3	3	3	2	3	3	3	2	2	3	3	50
3	3	3	3	2	2	2	2	3	2	2	2	2	3	3	3	3	2	45
4	4	4	3	2	3	3	3	3	2	2	2	3	3	2	2	4	4	53
4	3	2	2	3	4	2	3	2	2	2	2	4	4	1	3	3	3	49
3	4	4	4	4	4	2	3	2	2	3	2	3	2	3	2	2	2	51
3	3	3	4	4	3	3	3	3	3	3	3	3	3	3	3	2	3	55
3	3	3	3	3	3	2	3	3	3	2	3	2	3	2	3	2	3	49
4	4	4	3	2	2	2	2	2	2	3	4	4	4	2	3	2	3	52
3	4	4	4	2	2	2	2	3	3	3	3	2	3	2	2	3	4	51
3	4	4	4	2	2	2	2	3	3	3	3	3	3	3	2	3	3	52
2	3	3	3	2	2	3	2	2	2	2	2	2	2	2	2	2	3	41
2	4	4	4	2	3	3	3	3	3	3	2	2	3	4	2	3	2	52
3	3	2	3	3	3	2	3	2	2	2	3	3	3	2	3	3	2	47
3	4	4	4	4	4	2	3	2	2	3	2	3	2	3	2	2	3	52
2	4	4	4	2	2	2	3	3	3	2	3	3	3	2	2	2	3	49
2	3	3	3	2	2	2	2	3	3	3	3	2	2	2	2	3	3	45
3	3	3	3	2	2	2	2	3	3	3	3	3	3	2	3	4	2	49
2	3	3	3	2	4	2	2	3	3	2	2	3	3	3	2	2	2	46
3	3	3	3	3	3	3	2	3	3	3	3	3	2	3	2	3	3	51
3	3	3	3	3	2	3	2	3	3	3	3	3	3	3	3	3	3	52
2	3	3	4	1	3	3	1	3	3	3	3	3	2	2	3	3	3	48
3	3	3	3	3	3	2	3	2	2	3	3	3	3	3	3	3	4	52
2	3	3	3	2	3	2	2	2	3	3	3	2	2	3	2	3	3	46
3	3	3	3	3	3	3	2	3	3	2	3	3	3	3	3	1	4	51
4	4	4	4	1	3	1	3	3	3	1	1	2	4	1	4	2	3	48
2	3	3	4	2	2	3	2	3	3	3	3	2	2	3	3	4	3	50
4	4	4	4	2	2	2	2	4	3	3	3	3	3	2	2	3	3	53
3	3	3	3	3	2	3	2	2	3	3	3	3	3	3	3	3	3	51
3	4	4	4	1	3	1	3	3	3	1	3	2	4	1	4	2	2	48
3	3	4	4	3	2	3	2	3	3	3	2	2	3	3	3	1	4	51
3	4	4	3	2	2	3	2	3	3	3	3	3	3	3	3	2	3	52
2	2	3	3	3	3	3	3	3	3	3	3	3	3	3	3	3	3	52
3	3	3	3	3	3	2	3	2	2	3	2	2	3	3	2	3	3	48
4	4	3	3	2	3	2	2	3	3	3	3	2	3	3	3	3	3	52
4	3	3	3	2	2	1	1	3	3	3	3	4	2	2	4	2	3	48
1	1	1	1	1	1	1	1	1	1	1	1	1	1	1	1	3	3	22
2	4	4	1	2	2	2	3	3	3	3	2	3	3	3	2	3	3	48
3	3	3	3	3	3	3	3	2	2	3	3	3	2	3	3	1	4	50
1	1	1	1	1	1	1	1	1	1	1	1	1	1	1	1	3	3	22
2	3	3	4	2	1	1	3	3	3	3	3	3	3	4	2	3	2	48
4	3	3	3	3	3	4	3	3	3	3	4	3	3	4	4	2	2	57
3	4	4	4	2	3	3	1	4	4	4	3	2	2	3	2	1	3	52
4	4	3	3	2	2	3	3	3	3	3	3	4	2	2	4	3	3	54
2	3	3	3	2	2	2	2	3	3	2	3	2	2	3	3	3	3	46
2	3	3	3	2	2	2	2	3	3	2	3	2	2	3	3	4	4	48
3	3	3	3	2	3	3	2	3	3	3	3	3	2	2	2	3	3	49
2	3	3	3	2	2	2	2	3	3	2	3	2	2	3	3	3	3	46
2	3	2	3	3	3	3	2	2	2	3	2	2	2	3	2	3	3	45
4	3	3	3	2	2	1	2	3	3	2	2	4	4	3	1	2	3	47
3	4	4	3	2	3	3	2	2	3	2	3	2	2	3	3	4	4	52
4	4	4	4	3	3	3	2	3	3	2	3	4	3	2	3	2	3	55
4	3	3	3	3	3	4	3	3	3	3	4	4	3	4	4	3	2	59
2	3	3	3	3	4	2	2	2	2	2	2	3	3	3	2	3	4	48
2	3	3	3	2	3	2	3	2	3	3	3	2	3	3	2	3	4	49
2	3	3	3	2	3	2	3	2	3	3	3	2	3	3	2	3	3	48
2	3	3	3	2	3	2	3	2	3	3	3	2	3	3	2	2	2	46
2	4	4	4	1	3	3	4	3	3	2	3	2	1	4	3	4	4	54
2	3	3	3	2	2	2	2	3	3	3	3	3	2	3	2	2	3	46
2	3	4	4	2	3	2	3	2	3	3	3	2	3	4	2	3	3	51
3	3	3	3	3	3	3	3	3	3	3	3	3	3	3	3	3	4	55
3	3	3	3	2	3	2	2	2	2	2	2	3	2	4	3	3	3	47
3	3	3	3	2	4	2	2	2	3	3	3	3	3	2	3	3	3	50
4	1	1	4	1	1	1	1	4	4	4	4	4	4	4	1	2	4	49
4	2	3	3	3	2	1	1	4	4	3	3	3	3	4	2	3	3	51
3	4	4	3	2	2	2	2	3	3	3	2	2	4	2	3	1	3	48
3	3	3	3	3	3	2	3	3	3	3	3	3	1	2	3	3	3	50
3	3	3	2	3	3	3	3	3	3	3	1	2	3	3	3	1	1	46
4	1	1	4	1	1	1	1	4	4	4	4	4	4	1	1	3	3	46
3	3	3	3	2	2	2	2	3	3	3	3	2	3	3	3	2	2	47
4	3	3	3	2	2	2	2	3	3	3	3	2	3	3	3	2	3	49
1	4	4	4	1	1	1	1	4	4	4	4	1	1	3	2	3	3	46
1	4	4	4	1	2	1	1	4	4	4	4	1	1	2	2	2	3	45
1	4	4	4	1	1	1	1	4	4	4	4	1	1	3	2	2	3	45
1	3	3	4	1	1	1	1	4	4	4	4	1	1	3	2	4	4	46
2	3	3	3	1	2	2	2	3	2	3	3	3	3	2	3	3	4	47
2	3	3	3	1	2	2	2	3	2	3	3	3	3	2	3	3	3	46
2	3	3	3	1	2	2	2	3	3	2	3	3	3	2	3	4	3	47
3	3	3	3	2	2	3	3	2	3	3	3	2	2	3	3	3	3	49
2	3	3	3	3	3	3	3	3	3	3	3	3	3	3	3	2	1	50
3	3	3	3	3	3	3	3	3	3	3	3	3	3	3	1	4	3	53
3	3	3	3	3	3	3	2	3	2	3	2	3	2	3	3	4	4	52
3	3	3	3	3	3	3	2	2	2	2	2	3	2	1	3	3	3	46
3	4	4	3	3	3	3	2	2	2	2	4	4	2	1	3	2	4	51
3	4	4	3	3	3	3	3	2	2	3	3	3	3	3	3	3	3	54
3	3	3	3	3	1	2	3	3	3	3	3	3	3	3	3	2	3	50
3	4	4	3	3	3	2	3	3	3	3	3	3	3	3	3	2	3	54
3	3	3	3	3	3	3	3	3	3	3	3	3	3	3	3	4	3	55
3	4	4	4	2	3	2	3	3	3	2	2	3	3	2	3	2	3	51
3	4	4	4	2	3	2	3	3	3	3	2	3	3	2	3	2	3	52
3	3	3	3	3	3	3	3	3	3	3	3	3	3	3	3	2	3	53
1	4	4	4	1	1	1	1	4	4	4	4	1	4	1	4	1	3	47
1	4	3	4	1	1	1	1	4	4	4	4	3	4	1	4	3	3	50
3	3	3	3	3	3	3	3	3	3	3	3	3	3	3	3	3	4	55
3	4	3	4	3	3	3	3	4	3	3	3	3	2	3	3	3	3	56
3	3	3	3	3	3	3	3	3	3	3	3	3	3	3	3	3	3	54
3	3	3	3	3	3	3	3	2	3	3	3	3	3	3	3	3	3	53
3	4	3	3	3	3	3	3	2	3	3	4	3	3	3	3	3	3	55
2	2	2	2	2	2	3	3	3	3	3	3	3	3	3	3	4	3	49
2	3	3	3	1	3	2	2	3	3	3	3	2	3	3	2	3	4	48
4	4	4	4	2	2	1	2	3	3	3	3	3	3	3	3	2	3	52
4	4	4	4	2	2	1	2	2	3	3	3	2	4	3	3	3	3	52
1	4	4	4	1	1	1	1	4	4	4	4	1	4	4	4	4	3	53
3	4	4	4	2	3	2	3	3	3	2	2	3	3	2	3	3	3	52
3	4	4	4	2	3	2	3	3	3	3	2	3	3	2	3	3	2	52
3	3	3	3	3	3	3	3	3	3	3	3	3	3	3	3	2	2	52
1	4	4	4	1	1	1	1	4	4	4	4	1	4	1	4	1	1	45
1	4	3	4	1	1	1	1	4	4	4	4	3	4	1	4	3	3	50
3	3	3	3	3	3	3	3	3	3	3	3	3	3	3	3	4	4	56
3	4	3	4	3	3	3	3	4	3	3	3	3	2	3	3	2	2	54
3	3	3	3	3	3	3	3	3	3	3	3	3	3	3	3	4	3	55
3	3	3	3	3	3	3	3	2	3	3	3	3	3	3	3	1	1	49
3	4	3	3	3	3	3	3	2	3	3	4	3	3	3	3	3	3	55
2	2	2	2	2	2	3	3	3	3	3	3	3	3	3	3	3	2	47
2	3	3	3	1	3	2	2	3	3	3	3	2	3	3	2	4	4	49
4	4	4	4	2	2	1	2	3	3	3	3	3	3	3	3	3	3	53
4	4	4	4	2	2	1	2	2	3	3	3	2	4	3	3	2	2	50
