# Supplementary material for: Burnout and associated occupational stresses among Chinese nurses: A cross-sectional study in three hospitals
Source: PLoS One. 2020 Sep 10;15(9):e0238699. doi: 10.1371/journal.pone.0238699 (PMC7482915; doi:10.1371/journal.pone.0238699)
Supplement: S1 File — (ZIP) [file pone.0238699.s004.zip › MBI_Emotional_Exhaustion (1).xlsx]

## Sheet: Sheet1
Emotional exhaustion
I feel emotionally drained by my work	I feel used up at the end of the workday	I feel fatigued when I get up in the morning and have to face another day on the job	Working with people all day long requires a great deal of effort	I feel burned out from my work	I feel frustrated by my job	I feel I work too hard at my job	It stresses me too much to work in direct contact with people	I feel like I’m at the end of my rope	Summation of emotional scores per individual (Row-summation)	SPSS-CODING
3	3	3	3	3	3	3	3	3	27	3
1	1	1	6	1	2	4	6	0	22	2
0	0	0	6	6	6	6	0	6	30	3
2	5	5	6	0	0	6	3	0	27	3
3	5	2	3	3	6	6	3	0	31	3
0	0	0	0	6	1	0	6	0	13	1
2	2	3	5	0	0	6	1	2	21	2
3	3	2	5	1	2	1	3	0	20	2
1	0	1	6	0	1	6	0	6	21	2
0	0	0	6	5	1	1	3	3	19	2
2	3	2	6	0	3	5	2	5	28	3
2	2	2	2	2	2		5	0	17	1
1	1	2	1	0	0	5	1	6	17	1
2	2	1	1	0	0	1	1	2	10	1
2	3	1	2	0	0	1	1	3	13	1
2	2	1	6	0	0	6	1	5	23	2
2	2	1	4	1	1	3	2	3	19	2
1	3	1	6	0	0	5	1	2	19	2
3	3	3	6	0	1	6	3	3	28	3
3	3	2	6	1	0	5	1	6	27	3
1	3	3	3	0	1	1	1	1	14	1
3	3	3	3	3	3	3	3	3	27	3
0	0	0	6	0	1	0	2	0	9	1
3	3	3	5	0	3	3	3	3	26	2
2	3	5	6	0	1	2	2	2	23	2
1	1	1	1	1	1	1	1	1	9	1
2	2	2	2	2	2	2	2	2	18	1
3	2	1	6	0	0	6	0	6	24	2
2	2	2	2	2	2	2	2	2	18	1
2	2	2	2	2	2	2	2	2	18	1
2	1	0	3	2	1	2	1	5	17	1
3	3	3	4	3	3	4	3	4	30	3
1	1	2	6	0	1	6	1	6	24	2
3	6	6	6	1	2	3	6	5	38	3
4	4	4	4	4	4	5	4	5	38	3
5	5	4	3	1	1	5	4	1	29	3
1	1	1	1	1	1	1	1	1	9	1
3	4	3	2	1	1	4	1	3	22	2
1	1	1	5	0	0	4	0	6	18	1
4	4	4	6	2	2	4	5	3	34	3
2	1	2	3	0	1	3	0	3	15	1
1	1	2	5	0	1	6	2	6	24	2
3	3	4	3	3	3	3	3	3	28	3
3	3	3	1	1	3	3	3	3	23	2
5	5	5	4	2	4	5	5	3	38	3
0	1	1	3	0	0	4	0	0	9	1
1	1	1	1	1	1	1	1	1	9	1
2	2	2	2	2	2	2	2	2	18	1
1	1	2	2	1	1	2	1	1	12	1
1	4	4	5	0	0	6	1	6	27	3
1	4	4	5	0	0	6	6	6	32	3
2	2	1	6	1	1	5	1	3	22	2
6	6	6	3	3	6	5	6	0	41	3
2	2	2	6	0	0	6	2	6	26	2
3	5	5	5	0	2	5	3	1	29	3
4	4	4	2	2	0	2	0	2	20	2
0	0	0	6	6	1	5	0	5	23	2
1	1	1	1	0	1	6	2	4	17	1
1	2	1	2	1	1	1	1	1	11	1
1	3	3	6	0	0	5	0	5	23	2
2	2	2	5	0	1	3	1	1	17	1
1	1	1	1	0	1	3	0	1	9	1
1	1	1	6	0	0	6	0	6	21	2
5	5	4	6	0	0	3	6	0	29	3
5	5	6	5	4	5	5	5	5	45	3
5	4	6	2	3	5	6	3	2	36	3
3	4	2	6	0	3	5	3	2	28	3
2	5	6	5	1	5	4	4	4	36	3
2	2	2	5	1	0	4	3	3	22	2
1	1	1	1	1	1	1	1	1	9	1
5	5	4	4	5	5	5	0	4	37	3
1	1	1	3	1	1	6	1	6	21	2
1	1	1	3	1	1	6	1	6	21	2
0	0	0	0	0	0	0	0	0	0	1
5	5	5	5	5	5	5	5	5	45	3
1	2	2	6	2	2	6	1	5	27	3
1	2	0	6	3	3	2	0	5	22	2
2	2	2	5	0	1	4	2	5	23	2
1	1	1	1	1	1	1	1	1	9	1
0	0	0	0	0	0	1	1	1	3	1
1	1	1	1	1	1	1	1	1	9	1
4	4	4	5	0	3	6	2	5	33	3
4	5	4	6	0	2	2	2	6	31	3
5	5	5	5	5	5	5	5	5	45	3
2	2	2	5	0	1	4	2	5	23	2
2	5	6	5	1	5	4	4	4	36	3
0	0	0	0	0	0	1	1	1	3	1
3	4	2	6	0	3	5	3	2	28	3
2	2	2	5	0	1	3	1	1	17	1
1	1	2	2	1	1	2	1	1	12	1
1	1	2	6	0	1	6	1	6	24	2
1	1	1	6	1	2	4	6	0	22	2
1	1	1	1	1	1	1	1	1	9	1
1	1	1	1	0	0	0	0	0	4	1
0	0	0	5	0	1	4	1	2	13	1
2	1	2	3	0	1	3	0	3	15	1
2	5	5	5	0	0	6	3	1	27	3
1	4	4	5	0	0	6	6	6	32	3
1	4	4	5	1	1	6	6	6	34	3
1	3	3	5	0	0	6	6	6	30	3
2	2	2	2	2	2	2	3	3	20	2
2	2	2	2	2	2	2	2	2	18	1
4	4	4	4	4	4	4	4	4	36	3
1	1	1	1	1	1	1	1	1	9	1
2	3	2	3	2	2	3	2	2	21	2
2	2	3	4	0	0	5	0	2	18	1
2	2	2	2	2	2	2	2	2	18	1
5	5	5	5	1	3	5	5	3	37	3
3	6	6	6	0	2	5	1	5	34	3
4	6	6	6	6	6	5	5	5	49	3
5	6	6	6	5	6	5	4	1	44	3
0	0	0	2	2	2	2	2	3	13	1
3	3	3	3	0	0	6	6	6	30	3
5	5	5	6	1	3	6	4	3	38	3
3	4	6	5	0	0	5	2	1	26	2
2	3	3	6	0	2	1	3	1	21	2
5	6	6	6	1	3	3	4	3	37	3
5	6	6	6	1	3	3	4	3	37	3
5	5	5	6	0	4	4	5	5	39	3
4	5	6	6	5	0	6	4	3	39	3
2	2	2	2	2	3	2	2	2	19	2
4	5	5	6	1	2	5	3	3	34	3
1	2	2	5	0	0	6	0	4	20	2
2	1	2	3	3	1	4	1	1	18	1
0	0	0	2	0	0	1	0	1	4	1
3	2	3	2	2	2	3	3	3	23	2
5	3	3	4	3	4	3	3	3	31	3
3	2	3	3	3	4	4	4	5	31	3
2	3	3	2	3	3	2	2	3	23	3
3	3	4	6	0	2	6	3	6	33	3
2	3	2	2	3	1	6	3	6	28	3
3	3	2	3	4	4	4	4	5	32	3
4	3	5	6	0	1	6	4	6	35	3
2	3	3	0	2	3	4	5	4	26	2
2	3	3	2	0	2	3	4	5	24	2
0	0	0	5	0	0	4	1	3	13	1
4	5	6	1	0	5	5	2	5	33	3
5	4	5	3	4	4	4	5	4	38	3
2	5	3	2	0	2	5	2	1	22	2
2	2	3	1	0	1	1	1	1	12	1
2	4	5	5	0	0	5	2	0	23	2
2	4	5	5	0	0	5	2	5	28	3
4	6	3	6	0	0	6	1	0	26	2
3	3	2	6	0	1	2	3	5	25	2
0	0	6	0	0	5	0	0	0	11	1
2	4	5	5	0	0	5	2	0	23	2
2	3	3	2	0	2	3	4	5	24	2
2	2	2	2	2	3	3	2	3	21	2
2	2	2	2	2	2	2	2	2	18	1
3	2	2	3	2	2	3	2	3	22	2
1	1	2	6	0	1	5	1	2	19	2
5	5	4	5	4	4	5	4	4	40	3
3	5	5	5	0	4	5	4	2	33	3
3	2	2	6	0	0	6	0	6	25	2
2	3	3	5	0	0	5	1	5	24	2
3	4	3	3	0	2	5	2	1	23	2
3	4	2	5	0	2	5	1	2	24	2
2	3	3	6	1	1	6	1	6	29	3
2	2	2	6	0	6	6	2	6	32	3
6	6	6	5	0	3	3	3	3	35	3
6	6	6	4	2	2	2	6	5	39	3
4	5	2	5	0	1	3	3	2	25	2
2	6	6	6	6	6	4	4	1	41	3
1	1	0	5	1	2	5	1	2	18	1
3	5	5	4	5	4	5	4	4	39	3
3	5	5	4	5	4	5	4	4	39	3
5	6	5	6	0	0	6	5	2	35	3
1	1	1	5	5	5	5	5	5	33	3
0	0	0	0	0	0	0	0	0	0	1
0	0	0	0	0	0	0	0	0	0	1
2	2	0	0	0	0	0	0	0	4	1
2	2	2	2	0	0	0	0	0	8	1
0	0	0	0	0	0	0	0	0	0	1
5	5	5	5	5	5	5	5	5	45	3
5	6	6	6	0	3	6	5	4	41	3
3	3	3	3	3	3	3	3	3	27	3
0	0	0	0	0	0	0	0	0	0	1
2	2	3	2	2	2	6	2	2	23	2
2	2	2	2	2	2	2	2	2	18	1
0	0	2	0	0	1	1	0	1	5	1
1	2	2	3	0	0	5	3	2	18	1
2	3	2	3	2	3	2	4	3	24	2
6	5	6	6	0	2	1	3	0	29	3
3	3	2	6	0	1	2	2	1	20	2
1	2	2	4	0	4	6	2	2	23	2
6	6	6	6	0	0	6	2	6	38	3
5	4	3	3	4	4	4	4	4	35	3
5	5	5	4	5	5	5	5	3	42	3
1	2	2	4	0	2	2	6	6	25	2
0	0	2	0	0	1	1	0	1	5	1
0	0	2	6	6	2	2	2	2	22	2
5	5	3	3	3	3	5	5	5	37	3
5	6	6	6	1	3	3	4	3	37	3
3	5	6	4	5	4	6	4	4	41	3
3	4	3	3	0	2	5	2	1	23	2
0	0	0	0	0	0	0	0	0	0	1
5	3	3	4	3	4	3	3	3	31	3
5	5	5	6	0	5	5	6	6	43	3
2	2	3	4	0	0	5	0	2	18	1
2	2	3	4	0	0	5	0	2	18	1
1	3	2	6	0	1	6	3	3	25	2
3	3	2	6	1	5	0	2	1	23	2
2	5	4	6	0	0	6	1	4	28	3
1	1	1	1	1	1	5	1	5	17	1
3	4	4	4	1	1	6	2	1	26	2
1	1	1	1	1	1	5	1	5	17	1
2	2	1	5	2	6	2	4	2	26	2
3	3	1	3	3	2	5	1	2	23	2
6	6	6	5	5	6	5	5	5	49	3
3	3	3	5	2	0	5	1	2	24	2
5	4	4	5	0	1	6	3	2	30	3
3	4	4	4	1	1	6	2	2	27	3
1	1	1	1	0	0	0	1	5	10	1
3	4	3	4	3	4	5	5	5	36	3
3	5	5	4	0	2	4	3	3	29	3
1	2	2	4	2	2	5	4	5	27	3
6	6	4	4	5	6	5	5	5	46	3
2	3	3	2	2	1	1	1	2	17	1
2	1	2	6	0	0	6	0	6	23	2
0	0	0	0	0	0	1	0	0	1	1
3	3	1	6	0	1	5	1	3	23	2
5	5	5	3	3	3	3	4	3	34	3
3	3	1	6	0	1	6	1	3	24	2
3	2	3	5	0	2	3	2	0	20	2
4	6	5	6	1	3	6	3	2	36	3
1	2	2	1	1	3	1	6	1	18	1
3	3	5	6	1	3	6	3	3	33	3
3	3	3	3	3	1	3	1	3	23	2
3	3	3	3	3	1	3	1	3	23	2
2	2	3	5	2	1	4	2	3	24	2
2	2	3	5	2	2	4	2	3	25	2
2	2	2	2	1	2	0	2	2	15	1
6	6	6	6	5	6	6	5	1	47	3
5	5	4	6	0	3	3	3	3	32	2
5	6	6	5	1	2	6	6	5	42	3
6	6	6	5	5	6	6	6	1	47	3
2	2	3	6	0	3	0	2	1	19	1
3	3	3	3	0	1	5	4	3	25	2
3	3	3	0	1	5	4	3	1	23	2
3	3	3	3	0	1	5	4	3	25	2
3	4	3	3	1	3	4	1	0	22	2
3	3	3	5	2	2	5	2	2	27	3
5	5	5	5	6	3	3	3	3	38	3
3	3	3	5	2	5	5	2	2	30	3
3	3	3	3	3	3	2	3	3	26	2
3	3	3	2	0	1	6	1	6	25	2
3	3	3	6	0	1	6	2	6	30	3
3	3	6	6	0	2	6	2	6	34	3
5	5	5	6	0	2	5	2	2	32	3
3	3	5	6	0	2	5	2	2	28	3
5	5	6	6	0	2	5	5	0	34	3
3	3	3	6	0	0	6	2	6	29	3
3	3	5	5	0	0	6	2	6	30	3
3	3	5	5	0	2	6	2	6	32	3
1	1	0	0	0	0	6	1	6	15	1
3	1	3	0	0	0	6	1	6	20	2
1	1	0	0	0	0	6	1	6	15	1
1	1	3	0	3	0	6	1	6	21	2
3	2	1	6	2	2	2	1	0	19	1
3	2	3	6	2	2	2	1	0	21	2
3	3	3	3	0	2	2	3	3	22	2
6	6	5	6	0	2	6	3	4	38	3
1	1	1	1	1	1	1	1	1	9	1
1	1	1	6	1	2	1	1	3	17	1
3	3	3	2	3	3	2	3	2	24	2
3	3	3	2	1	2	2	3	2	21	2
3	5	4	5	4	5	0	2	3	31	3
2	2	2	2	1	2	2	2	2	17	1
3	3	1	2	2	2	2	2	0	17	1
3	5	1	2	2	2	2	2	2	21	2
0	0	0	0	0	0	0	0	0	0	1
3	3	3	6	0	0	6	3	3	27	3
3	1	3	1	0	0	6	3	3	20	2
1	1	1	1	1	1	1	1	1	9	1
0	0	0	6	0	0	6	0	6	18	1
0	0	0	6	0	1	1	0	6	14	1
0	0	0	0	0	0	0	0	0	0	1
0	0	0	5	4	0	0	0	0	9	1
1	1	1	1	1	1	1	1	1	9	1
3	4	3	4	4	3	3	4	3	31	3
3	4	3	1	4	3	1	4	3	26	2
1	1	1	1	1	1	1	1	1	9	1
5	5	1	6	0	1	6	5	3	32	3
3	6	5	6	0	0	6	6	3	35	3
5	5	5	6	0	0	6	5	3	35	3
0	0	0	6	0	0	6	0	6	18	1
3	1	3	1	0	0	6	3	3	20	2
1	1	1	1	1	1	1	1	1	9	1
0	0	0	6	0	0	6	0	6	18	1
0	0	0	6	0	1	1	0	6	14	1
0	0	0	0	0	0	0	0	0	0	1
0	0	0	5	4	0	0	0	0	9	1
1	1	1	1	1	1	1	1	1	9	1
3	4	3	4	4	3	3	4	3	31	3
3	4	3	1	4	3	1	4	3	26	2
1	1	1	1	1	1	1	1	1	9	1
5	5	1	6	0	1	6	5	3	32	3
3	6	5	6	0	0	6	6	3	35	3
5	5	5	6	0	0	6	5	3	35	3
0	0	0	6	0	0	6	0	6	18	1
