# Supplementary material for: Burnout and associated occupational stresses among Chinese nurses: A cross-sectional study in three hospitals
Source: PLoS One. 2020 Sep 10;15(9):e0238699. doi: 10.1371/journal.pone.0238699 (PMC7482915; doi:10.1371/journal.pone.0238699)
Supplement: S1 File — (ZIP) [file pone.0238699.s004.zip › MBI_Emotional_Exhaustion (2).xlsx]

## Sheet: Sheet1
Depersonalization
I feel I treat some recipients as if they were impersonal 'objects	I've become more callous toward people since I've taken this job	I worry that this job is hardening me emotionally	I do not really care what happens to some recipients	I feel recipients blame me for some of their problems	Total depersonalization scores for an individual (Row-summation)	SPSS-Coding
3	3	3	3	3	15	3
0	6	0	4	3	13	3
0	0	6	4	4	14	3
0	0	6	3	0	9	2
2	2	3	5	2	14	3
6	0	0	6	2	14	3
0	0	5	2	6	13	3
0	5	1	3	0	9	2
0	0	6	1	0	7	2
0	0	6	4	3	13	3
0	0	5	1	2	8	2
6	0	0	6	2	14	3
0	0	5	1	6	12	3
1	1	1	1	1	5	1
2	2	4	1	3	12	3
0	0	5	5	1	11	3
1	1	2	2	2	8	2
2	1	5	2	4	14	3
0	0	2	1	6	9	2
2	4	3	2	4	15	3
1	1	2	1	1	6	2
3	3	3	3	3	15	3
0	6	0	5	0	11	3
0	0	1	1	6	8	2
0	0	0	0	0	0	1
1	1	1	1	1	5	1
2	2	2	2	2	10	3
0	0	6	1	6	13	3
1	2	1	2	1	7	2
1	1	1	1	1	5	1
0	0	4	0	2	6	2
3	3	4	3	4	17	3
1	0	6	1	5	13	3
1	0	5	2	5	13	3
4	4	4	4	4	20	3
2	2	1	2	3	10	3
1	1	1	1	1	5	1
1	1	5	1	4	12	3
0	0	5	2	3	10	3
2	2	2	3	4	13	3
1	1	2	1	2	7	2
1	2	6	2	6	17	3
3	2	3	2	3	13	3
0	0	2	2	2	6	2
2	2	5	5	3	17	3
0	0	6	2	2	10	3
1	2	2	2	0	7	2
2	2	2	2	2	10	3
1	0	0	0	1	2	1
0	0	6	0	6	12	3
0	0	6	0	6	12	3
2	2	5	1	5	15	3
0	0	3	1	3	7	2
1	0	3	3	4	11	3
1	1	5	2	2	11	3
0	0	6	0	5	11	3
0	0	6	0	3	9	2
0	0	3	3	3	9	2
0	0	1	1	1	3	1
0	0	6	0	6	12	3
0	5	1	3	0	9	2
0	0	5	0	6	11	3
0	0	6	1	3	10	3
0	2	2	4	0	8	2
5	6	4	4	5	24	3
2	1	1	1	0	5	1
0	0	5	5	5	15	3
2	1	3	3	4	13	3
3	6	4	2	2	17	3
1	1	1	1	1	5	1
6	4	5	4	4	23	3
0	0	6	0	0	6	2
0	0	6	0	0	6	2
0	0	0	0	0	0	1
0	0	4	2	2	8	2
3	2	5	2	5	17	3
3	0	1	0	5	9	2
0	0	5	2	3	10	3
0	0	0	0	0	0	1
1	1	6	6	6	20	3
1	1	1	1	1	5	1
0	0	4	5	0	9	2
0	0	4	2	2	8	2
0	0	4	2	2	8	2
0	0	5	2	3	10	3
2	1	3	3	4	13	3
1	1	6	6	6	20	3
0	0	5	5	5	15	3
0	5	1	3	0	9	2
1	0	0	0	1	2	1
1	0	6	1	5	13	3
0	6	0	4	3	13	3
0	0	0	0	0	0	1
1	1	1	6	6	15	3
0	1	0	1	2	4	1
0	0	2	1	2	5	1
1	0	6	3	0	10	3
0	0	6	0	6	12	3
0	0	6	0	6	12	3
1	1	6	0	6	14	3
3	4	5	2	5	19	3
2	2	2	2	2	10	3
4	4	4	4	4	20	3
1	1	1	1	1	5	1
2	3	3	2	2	12	3
1	4	1	1	1	8	2
2	2	2	2	2	10	3
3	5	2	3	4	17	3
1	0	5	1	5	12	3
0	0	0	3	5	8	2
1	4	4	4	4	17	3
3	4	6	6	6	25	3
0	0	6	6	0	12	3
2	1	3	2	5	13	3
1	0	0	5	3	9	2
0	0	5	1	1	7	2
4	3	3	3	2	15	3
4	3	3	3	2	15	3
0	0	0	2	0	2	1
0	0	3	1	0	4	1
2	2	2		2	8	2
2	4	2	2	1	11	3
1	1	5	2	3	12	3
5	5	2	2	1	15	3
0	0	6	0	1	7	2
2	3	3	2	2	12	3
3	4	3	4	3	17	3
4	3	4	5	3	19	3
3	5	4	4	3	19	3
1	1	4	3	5	14	3
0	1	5	4	6	16	3
4	3	4	3	3	17	3
0	6	4	5	0	15	3
3	4	5	4	1	17	3
4	3	4	5	4	20	3
1	1	3	0	3	8	2
6	1	5	3	4	19	3
4	3	3	3	4	17	3
0	0	3	4	4	11	3
1	1	1	1	1	5	1
3	1	2	2	2	10	3
1	1	4	1	5	12	3
0	0	2	1	6	9	2
1	1	4	2	4	12	3
0	0	5	5	5	15	3
3	2	2	2	2	11	3
4	3	4	5	4	20	3
2	3	3	3	4	15	3
2	2	3	2	2	11	3
2	3	2	3	2	12	3
0	1	6	3	1	11	3
5	4	4	5	4	22	3
3	4	3	2	5	17	3
2	2	5	0	5	14	3
1	0	5	0	5	11	3
2	3	1	2	4	12	3
0	1	2	3	1	7	2
3	3	5	1	1	13	3
5	1	3	3	6	18	3
3	3	0	6	6	18	3
2	1	0	4	3	10	3
1	0	4	2	2	9	2
5	5	1	4	6	21	3
2	2	1	4	6	15	3
5	4	5	4	5	23	3
5	4	4	4	4	21	3
2	3	2	5	4	16	3
5	5	5	5	5	25	3
0	0	0	0	0	0	1
0	0	0	0	0	0	1
6	6	6	0	0	18	3
6	6	6	6	0	24	3
0	0	0	0	0	0	1
5	5	5	5	5	25	3
5	3	3	3	2	16	3
3	3	3	3	3	15	3
0	0	0	0	0	0	1
2	3	5	2	3	15	3
2	2	2	2	2	10	3
0	1	1	1	0	3	1
1	2	5	1	4	13	3
3	3	3	3	3	15	3
0	0	6	3	3	12	3
0	0	1	1	1	3	1
3	3	3	2	4	15	3
1	1	6	2	6	16	3
4	3	3	3	4	17	3
5	5	4	5	5	24	3
3	3	3	2	4	15	3
0	1	1	1	0	3	1
0	0	0	0	0	0	1
5	5	5	5	5	25	3
4	2	2	2	2	12	3
6	4	5	4	5	24	3
2	3	1	2	4	12	3
0	0	0	0	0	0	1
3	4	3	4	3	17	3
0	0	0	2	0	2	1
1	4	1	1	1	8	2
2	4	2	2	1	11	3
0	0	4	1	6	11	3
3	3	1	2	1	10	3
2	6	6	1	4	19	3
5	1	5	1	1	13	3
1	1	6	2	6	16	3
1	1	5	1	1	9	2
2	5	2	4	3	16	3
1	1	2	2	3	9	2
0	0	0	4	0	4	1
1	1	2	2	3	9	2
1	0	4	1	2	8	2
2	2	6	2	6	18	3
5	1	5	4	1	16	3
6	6	5	4	4	25	3
2	1	2	3	2	10	3
4	2	2	2	2	12	3
0	4	0	4	0	8	2
1	1	1	1	1	5	1
5	6	4	2	5	22	3
0	0	0	10	1	11	3
0	0	5	1	1	7	2
4	3	3	3	3	16	3
0	0	6	1	1	8	2
0	0	2	3	0	5	1
2	5	6	5	6	24	3
1	6	2	6	4	19	3
2	5	6	5	6	24	3
2	2	3	1	6	14	3
2	2	3	1	6	14	3
3	3	4	3	3	16	3
3	3	4	3	3	16	3
2	2	1	0	1	6	2
3	3	0	0	6	12	3
0	0	5	1	3	9	2
2	2	2	4	2	12	3
3	3	0	0	6	12	3
0	0	2	4	3	9	2
1	3	3	1	3	11	3
3	3	1	3	1	11	3
1	3	3	1	3	11	3
1	4	4	1	3	13	3
1	1	5	3	2	12	3
3	3	3	3	3	15	3
1	1	5	3	2	12	3
3	3	3	3	3	15	3
0	0	5	2	5	12	3
0	0	6	0	6	12	3
1	2	3	3	6	15	3
1	1	2	1	5	10	3
1	1	2	1	5	10	3
1	3	0	4	2	10	3
0	0	6	0	6	12	3
0	0	4	1	6	11	3
0	0	4	2	6	12	3
0	0	6	1	6	13	3
0	0	6	1	6	13	3
0	0	6	1	6	13	3
0	0	6	3	6	15	3
2	1	2	2	1	8	2
2	0	2	2	1	7	2
0	2	3	3	4	12	3
0	0	3	3	3	9	2
1	1	1	1	1	5	1
1	1	1	1	1	5	1
3	4	2	3	2	14	3
3	4	3	3	2	15	3
5	5	2	0	5	17	3
2	2	2	2	1	9	2
0	0	0	0	3	3	1
2	0	0	0	3	5	1
0	0	0	0	0	0	1
0	0	3	1	5	9	2
0	0	6	1	5	12	3
1	1	1	1	1	5	1
0	0	6	0	0	6	2
0	0	6	1	0	7	2
0	0	0	0	0	0	1
0	5	5	0	0	10	3
1	1	1	1	1	5	1
3	4	4	3	4	18	3
3	4	4	3	4	18	3
1	1	1	1	1	5	1
0	5	3	5	0	13	3
3	3	5	0	6	17	3
3	3	5	1	6	18	3
0	0	6	0	0	6	2
0	0	6	1	5	12	3
1	1	1	1	1	5	1
0	0	6	0	0	6	2
0	0	6	1	0	7	2
0	0	0	0	0	0	1
0	5	5	0	0	10	3
1	1	1	1	1	5	1
3	4	4	3	4	18	3
3	4	4	3	4	18	3
1	1	1	1	1	5	1
0	5	3	5	0	13	3
3	3	5	0	6	17	3
3	3	5	1	6	18	3
0	0	6	0	0	6	2
