# Supplementary material for: Burnout and associated occupational stresses among Chinese nurses: A cross-sectional study in three hospitals
Source: PLoS One. 2020 Sep 10;15(9):e0238699. doi: 10.1371/journal.pone.0238699 (PMC7482915; doi:10.1371/journal.pone.0238699)
Supplement: S1 File — (ZIP) [file pone.0238699.s004.zip › MBI_Personal_Achievement.xlsx]

## Sheet: Sheet1
Personal Achievement
I can easily understand how my recipients feel about things	I feel I'm positively influencing other people's lives through my work	I feel very energetic	I can easily create a relaxed atmosphere with my recipients	I feel exhilarated after working closely with my recipients	In my work, I deal with emotional problems very calmly	I have accomplished many worthwhile things in this job	I deal very effectively with the problems of my recipients	Summation of personal achievement scores (row-summation)	SPSS-Coding
3	3	3	3	3	3	3	3	24	1
0	6	3	6	0	6	0	0	21	1
4	4	5	5	5	3	6	4	36	2
0	0	6	6	6	0	6	1	25	1
5	3	3	6	3	3	3	3	29	1
0	0	6	6	6	0	6	2	26	1
2	1	5	5	5	3	3	2	26	1
1	1	4	3	5	0	3	2	19	1
0	0	6	6	6	0	6	1	25	1
4	6	3	3	4	3	4	2	29	1
0	1	5	5	6	1	3	1	22	1
6	0	1	6	6	0	6	6	31	1
0	0	1	5	6	0	5	1	18	1
0	0	6	6	6	1	1	1	21	1
3	0	4	5	5	1	2	1	21	1
1	1	1	6	6	6	5	5	31	1
0	1	3	3	3	1	3	1	15	1
0	1	5	5	6	5	5	1	28	1
0	0	5	5	6	4	6	4	30	1
2	1	5	3	6	2	6	3	28	1
0	1	2	1	2	2	3	1	12	1
3	3	3	3	3	3	3	3	24	1
0	6	6	6	0	6	0	0	24	1
0	5	6	6	5	5	5	5	37	2
0	0	2	2	6	2	6	5	23	1
1	4	4	4	4	4	4	4	29	1
2	2	2	2	2	2	2	2	16	1
0	1	5	6	6	0	6	1	25	1
2	2	1	1	4	4	1	1	16	1
1	1	1	1	1	1	1	1	8	1
0	0	6	3	4	1	5	0	19	1
4	4	3	4	4	4	3	4	30	1
1	0	6	6	6	1	6	1	27	1
0	3	5	6	6	3	6	3	32	1
4	4	5	5	5	5	5	5	38	2
1	2	2	2	2	2	2	2	15	1
1	1	1	1	1	1	1	1	8	1
1	2	2	3	5	2	3	4	22	1
1	1	5	5	5	2	5	1	25	1
4	4	2	5	5	3	6	6	35	2
1	1	2	1	1	1	2	2	11	1
0	0	1	6	6	6	6	2	27	1
2	3	3	3	3	3	3	3	23	1
1	1	6	6	6	1	3	2	26	1
2	2	3	3	2	5	3	1	21	1
0	0	4	4	6	0	6	1	21	1
1	1	1	1	1	1	1	1	8	1
2	3	3	3	2	2	2	2	19	1
1	1	0	0	0	1	1	1	5	1
0	0	6	6	0	0	6	3	21	1
0	0	6	6	6	0	3	3	24	1
1	1	5	4	6	2	5	2	26	1
0	0	4	5	5	0	6	0	20	1
0	0	5	5	6	6	2	0	24	1
0	1	2	3	5	3	5	3	22	1
0	0	6	6	6	0	6	0	24	1
0	0	0	5	4	4	0	5	18	1
0	0	3	4	4	0	3	3	17	1
0	1	1	1	1	1	1	1	7	1
0	0	6	5	6	0	6	0	23	1
1	5	6	6	1	6	1	1	27	1
0	1	3	6	6	0	6	1	23	1
0	0	6	6	6	1	6	0	25	1
0	6	6	5	1	6	1	1	26	1
4	5	4	5	6	3	2	3	32	1
6	5	6	4	3	2	3	2	31	1
0	3	5	5	5	1	1	3	23	1
1	2	4	5	6	2	3	4	27	1
1	2	5	3	5	2	5	5	28	1
1	1	1	1	1	1	1	1	8	1
5	1	5	1	3	5	5	5	30	1
0	0	4	5	6	0	6	5	26	1
0	0	4	5	6	0	6	5	26	1
0	0	0	0	0	0	1	1	2	1
2	2	2	2	2	2	2	2	16	1
0	0	6	2	6	1	4	1	20	1
0	5	6	5	5	4	5	5	35	2
0	2	5	5	5	2	5	3	27	1
0	0	0	0	0	0	0	0	0	1
6	6	0	0	0	1	1	1	15	1
1	1	1	1	1	1	1	1	8	1
0	0	5	6	6	1	5	1	24	1
0	0	2	2	6	3	3	3	19	1
2	2	2	2	2	2	2	2	16	1
0	2	5	5	5	2	5	3	27	1
1	2	4	5	6	2	3	4	27	1
6	6	0	0	0	1	1	1	15	1
0	3	5	5	5	1	1	3	23	1
1	5	6	6	1	6	1	1	27	1
1	1	0	0	0	1	1	1	5	1
1	0	6	6	6	1	6	1	27	1
0	6	3	6	0	6	0	0	21	1
0	0	0	0	0	0	0	0	0	1
6	6	6	0	0	0	6	6	30	1
2	2	2	0	0	0	0	2	8	1
2	1	2	1	1	1	2	2	12	1
0	0	6	6	6	0	6	1	25	1
0	0	6	6	6	0	3	3	24	1
1	1	5	5	6	0	3	3	24	1
0	0	6	6	6	0	3	3	24	1
2	5	1	1	3	1	1	1	15	1
2	2	2	2	2	2	2	2	16	1
4	4	4	4	4	4	4	4	32	1
1	1	1	1	1	1	1	1	8	1
2	2	3	3	3	2	2	2	19	1
1	1	2	3	2	1	3	2	15	1
2	2	2	1	1	2	2	2	14	1
3	2	3	6	6	3	3	3	29	1
5	3	5	6	6	2	5	2	34	2
0	6	6	6	3	5	1	1	28	1
0	0	0	6	6	6	6	6	30	1
0	0	0	2	2	2	6	6	18	1
0	6	6	6	6	0	6	0	30	1
5	1	6	5	6	5	6	5	39	2
5	1	0	5	5	6	3	3	28	1
1	0	5	5	6	0	0	0	17	1
1	2	3	5	3	3	3	3	23	1
1	2	3	5	3	3	3	3	23	1
0	1	5	5	6	1	2	6	26	1
0	0	6	6	6	0	4	4	26	1
2	2	2	2	2	2	2	2	16	1
1	2	2	4	4	2	1	2	18	1
0	0	0	5	5	5	0	5	20	1
1	1	1	2	3	1	3	1	13	1
0	0	6	6	6	0	6	1	25	1
3	4	3	2	3	3	4	3	25	1
3	3	4	4	3	4	3	4	28	1
2	2	3	3	3	4	2	2	21	1
4	4	5	3	3	4	3	4	30	1
5	2	5	5	5	5	5	5	37	2
0	1	5	5	5	5	5	1	27	1
2	3	4	3	3	4	3	4	26	1
1	6	6	6	6	6	1	1	33	1
2	2	3	3	2	3	2	2	19	1
1	2	2	3	3	2	3	2	18	1
2	0	4	5	5	1	5	2	24	1
5	5	5	5	4	4	3	3	34	2
4	6	6	6	4	5	1	1	33	1
1	1	4	3	4	3	2	3	21	1
1	1	3	5	1	4	3	3	21	1
2	4	6	2	4	5	2	2	27	1
1	1	5	5	5	1	5	1	24	1
0	0	6	6	6	1	6	2	27	1
0	2	5	5	5	4	5	2	28	1
4	4	4	4	4	4	4	4	32	1
2	4	6	2	4	5	2	2	27	1
1	2	2	3	3	2	3	2	18	1
3	3	3	3	3	4	3	4	26	1
2	2	4	3	5	2	4	4	26	1
3	2	2	3	2	2	3	2	19	1
1	4	5	5	2	4	2	2	25	1
4	4	4	4	4	4	4	4	32	1
1	2	5	5	5	5	5	5	33	1
0	0	6	6	6	0	6	1	25	1
2	1	5	3	6	2	5	2	26	1
1	1	5	5	5	1	5	1	24	1
1	2	3	5	1	1	2	2	17	1
0	1	5	6	6	1	5	2	26	1
0	6	6	6	6	3	6	4	37	2
3	3	3	5	6	5	5	5	35	2
2	2	2	2	2	2	2	2	16	1
0	0	2	3	3	1	1	2	12	1
4	4	2	2	6	4	4	4	30	1
4	4	2	2	6	4	4	4	30	1
4	5	4	5	4	5	4	5	36	2
4	5	4	5	4	5	4	4	35	2
2	2	6	6	6	5	5	2	34	2
5	5	5	5	5	5	5	5	40	3
0	0	0	0	0	0	0	0	0	1
0	0	0	0	0	0	0	0	0	1
6	6	6	3	6	3	6	1	37	2
6	6	6	6	6	3	6	1	40	3
0	0	0	0	0	0	0	0	0	1
5	5	5	5	5	5	5	5	40	3
3	2	3	4	4	2	6	4	28	1
3	3	3	3	3	3	3	3	24	1
0	0	0	0	0	0	0	0	0	1
0	0	6	6	6	0	6	2	26	1
2	2	2	2	2	2	2	2	16	1
0	0	1	1	1	1	0	0	4	1
1	2	4	3	2	0	5	0	17	1
3	2	4	2	4	2	4	4	25	1
2	4	2	4	2	4	2	3	23	1
0	0	6	5	5	1	2	0	19	1
0	4	2	6	6	1	6	2	27	1
0	0	6	6	6	1	6	1	26	1
4	4	3	3	3	4	4	4	29	1
5	6	3	3	6	3	2	5	33	1
0	4	2	6	6	0	6	2	26	1
2	0	1	6	6	1	0	0	16	1
0	0	0	0	0	0	0	0	0	1
5	5	5	5	5	5	5	5	40	3
1	2	3	5	3	3	3	3	23	1
4	5	4	5	4	5	4	5	36	2
1	1	5	5	5	1	5	1	24	1
0	0	0	0	0	0	0	0	0	1
3	3	4	4	3	4	3	4	28	1
0	1	5	5	6	1	2	6	26	1
1	1	2	3	2	1	3	2	15	1
1	1	3	3	3	1	3	2	17	1
1	6	5	5	0	1	6	1	25	1
0	5	5	6	1	6	1	1	25	1
1	2	2	2	2	2	6	2	19	1
1	1	1	5	1	1	1	1	12	1
1	2	6	6	6	2	7	2	32	1
1	1	1	1	5	1	1	1	12	1
2	5	5	5	2	2	4	4	29	1
1	0	1	2	2	1	1	4	12	1
0	6	3	6	6	6	6	3	36	2
0	0	3	2	3	1	2	3	14	1
0	1	5	5	5	2	5	3	26	1
1	2	6	6	6	2	7	2	32	1
1	2	2	6	6	6	6	2	31	1
4	0	0	0	0	0	0	0	4	1
2	3	3	3	3	2	5	3	24	1
3	3	3	2	2	2	5	3	23	1
0	6	3	4	6	6	6	3	34	2
1	1	6	4	5	6	6	6	35	2
5	5	6	6	6	0	6	2	36	2
0	1	1	1	1	1	1	1	7	1
1	1	3	3	3	2	1	1	15	1
3	3	3	3	3	3	3	3	24	1
2	1	3	3	3	2	1	1	16	1
2	3	3	6	2	2	4	2	24	1
0	6	6	6	6	5	6	3	38	2
1	5	5	6	2	4	2	2	27	1
0	6	6	6	6	5	6	3	38	2
3	3	3	3	3	1	3	3	22	1
3	3	3	3	3	1	3	3	22	1
2	2	5	5	6	2	2	3	27	1
2	2	5	5	6	2	2	3	27	1
1	4	4	4	0	1	4	4	22	1
5	3	3	3	4	1	2	2	23	1
1	2	3	5	3	1	5	3	23	1
2	2	5	5	5	5	4	3	31	1
5	3	3	3	4	1	2	2	23	1
0	2	2	5	5	1	5	1	21	1
1	2	5	5	2	3	3	3	24	1
4	2	5	5	2	2	3	3	26	1
1	2	5	5	2	3	3	3	24	1
1	1	2	3	2	1	3	3	16	1
2	2	3	3	5	2	3	4	24	1
3	3	3	3	3	3	3	3	24	1
2	2	3	3	5	1	3	4	23	1
3	2	2	2	2	2	2	2	17	1
0	0	6	6	6	0	6	1	25	1
0	0	6	6	6	3	2	2	25	1
1	0	5	6	6	6	3	2	29	1
0	1	5	6	6	3	5	1	27	1
0	1	5	6	6	3	5	1	27	1
1	1	1	3	6	0	3	3	18	1
0	0	6	6	6	3	2	2	25	1
0	0	6	6	6	0	6	4	28	1
0	0	6	6	6	0	6	4	28	1
0	0	6	6	6	0	6	1	25	1
0	0	6	6	6	0	6	4	28	1
0	0	6	6	6	0	6	1	25	1
0	0	6	6	6	0	6	1	25	1
0	0	3	3	6	3	3	3	21	1
1	0	3	3	6	3	3	3	22	1
0	1	5	4	6	3	3	3	25	1
3	3	3	3	3	0	6	6	27	1
1	1	1	1	1	1	1	1	8	1
0	1	1	1	1	1	1	1	7	1
3	4	3	2	3	4	3	2	24	1
3	4	1	2	3	4	3	2	22	1
2	2	1	3	3	3	6	2	22	1
1	2	2	2	2	2	2	2	15	1
0	1	3	3	3	0	3	3	16	1
0	1	3	3	3	2	3	3	18	1
0	0	0	0	0	0	0	0	0	1
3	0	6	3	6	1	3	3	25	1
3	0	6	3	6	1	3	3	25	1
1	1	1	1	1	1	1	1	8	1
0	0	6	6	6	0	6	0	24	1
0	0	6	6	6	0	6	0	24	1
0	0	0	0	0	0	0	0	0	1
0	0	0	0	0	0	0	0	0	1
1	1	1	1	1	1	1	1	8	1
4	4	4	4	3	4	3	4	30	1
1	4	4	4	3	4	3	4	27	1
1	1	1	1	1	1	1	1	8	1
1	5	6	6	2	2	6	1	29	1
3	0	1	6	6	1	6	1	24	1
3	0	1	2	3	1	6	1	17	1
6	6	6	6	6	0	6	0	36	2
3	0	6	3	6	1	3	3	25	1
1	1	1	1	1	1	1	1	8	1
0	0	6	6	6	0	6	0	24	1
0	0	6	6	6	0	6	0	24	1
0	0	0	0	0	0	0	0	0	1
0	0	0	0	0	0	0	0	0	1
1	1	1	1	1	1	1	1	8	1
4	4	4	4	3	4	3	4	30	1
1	4	4	4	3	4	3	4	27	1
1	1	1	1	1	1	1	1	8	1
1	5	6	6	2	2	6	1	29	1
3	0	1	6	6	1	6	1	24	1
3	0	1	2	3	1	6	1	17	1
6	6	6	6	6	0	6	0	36	2
