# Supplementary material for: Burnout and associated occupational stresses among Chinese nurses: A cross-sectional study in three hospitals
Source: PLoS One. 2020 Sep 10;15(9):e0238699. doi: 10.1371/journal.pone.0238699 (PMC7482915; doi:10.1371/journal.pone.0238699)
Supplement: S1 File — (ZIP) [file pone.0238699.s004.zip › Roosenberg.xlsx]

## Sheet: Sheet1
I feel that I am a person of worth, at least on an equal plane with others.	I feel that I have a number of good qualities..	All in all, I am inclined to feel that I am a failure.	I am able to do things as well as most other people.	I feel I do not have much to be proud of.	I take a positive attitude toward myself.	On the whole, I am satisfied with myself.	I wish I could have more respect for myself.	I certainly feel useless at times.	At times I think I am no good at all.	Total scores for an individual (Row-summation)	SPSS-CODING
2	2	1	2	1	2	2	1	1	2	16	2
3	3	3	3	3	3	3	3	2	3	29	3
2	2	2	2	2	2	2	1	2	2	19	2
2	2	2	2	2	2	2	1	2	2	19	2
3	3	0	3	3	3	3	2	3	3	26	3
2	2	2	3	1	2	2	2	0	1	17	2
2	2	2	1	1	2	1	2	2	2	17	2
2	2	1	2	1	1	1	1	1	1	13	1
2	2	2	2	1	2	2	2	1	1	17	2
0	1	3	3	0	3	3	1	1	1	16	2
2	2	2	2	1	2	2	1	1	1	16	2
2	2	2	2	1	2	2	1	1	1	16	2
3	3	3	3	3	3	3	3	3	3	30	3
2	2	2	2	2	2	2	1	1	2	18	2
2	2	2	2	2	2	2	1	1	1	17	2
3	3	3	3	3	3	3	3	3	3	30	3
2	2	2	2	2	2	1	2	2	2	19	2
3	1	1	1	1	2	2	2	2	2	17	2
2	2	3	2	2	3	3	2	3	3	25	2
3	3	2	3	2	2	2	2	2	2	23	2
2	2	2	2	1	1	1	2	2	2	17	2
2	2	1	2	1	2	2	1	2	2	17	2
2	2	2	2	2	2	2	2	2	2	20	2
2	2	2	2	2	2	2	1	1	1	17	2
3	3	1	3	1	2	2	1	1	1	18	2
2	2	1	2	1	2	2	1	2	2	17	2
2	2	1	2	1	2	2	1	2	2	17	2
2	2	1	1	1	2	2	2	2	3	18	2
2	2	2	2	1	2	2	1	2	2	18	2
2	2	2	2	2	2	2	1	2	2	19	2
2	2	2	1	1	2	1	1	3	3	18	2
2	1	1	1	1	2	2	1	2	2	15	2
3	3	2	3	2	3	3	2	2	2	25	2
2	2	3	2	1	1	1	1	1	1	15	2
3	3	0	3	0	3	3	0	0	0	15	2
2	2	1	2	2	2	1	1	1	1	15	2
2	2	2	2	1	2	2	2	2	2	19	2
2	2	2	2	2	2	2	1	2	3	20	2
2	2	2	1	2	2	2	1	1	1	16	2
2	2	2	2	1	2	2	0	2	2	17	2
2	2	2	2	2	2	1	2	1	1	17	2
2	2	1	2	1	1	2	1	2	2	16	2
2	2	2	2	1	2	2	1	1	1	16	2
2	2	1	2	1	2	2	1	1	2	16	2
2	2	1	2	1	2	2	1	1	1	15	2
3	2	2	2	2	2	2	0	1	1	17	2
3	2	2	1	1	2	2	1	2	2	18	2
2	2	1	2	1	2	2	1	1	1	15	2
3	3	0	3	0	3	3	1	1	1	18	2
2	2	2	2	2	2	2	2	2	2	20	2
2	2	2	2	1	2	1	2	2	2	18	2
2	2	2	2	2	2	2	1	2	2	19	2
2	2	2	2	1	1	2	1	2	2	17	2
3	2	2	3	2	3	3	2	2	2	24	2
2	2	1	2	2	2	2	1	2	2	18	2
3	3	0	3	2	3	3	0	2	2	21	2
3	2	3	1	0	3	0	3	3	3	21	2
2	2	2	2	2	2	2	1	2	2	19	2
3	2	3	2	1	2	2	3	3	3	24	2
2	2	2	2	2	2	2	1	2	2	19	2
3	3	3	3	1	2	3	1	1	2	22	2
2	2	2	2	2	2	2	1	2	2	19	2
2	2	2	2	2	2	2	2	2	2	20	2
2	1	2	2	1	2	2	2	2	3	19	2
2	3	3	3	2	3	3	0	3	3	25	2
3	3	2	2	1	2	2	2	2	3	22	2
2	2	2	2	1	2	2	3	1	1	18	2
2	2	2	2	2	2	2	1	1	1	17	2
2	2	1	2	1	2	1	1	2	2	16	2
2	2	1	2	1	2	2	1	1	1	15	2
2	2	2	2	2	2	2	2	2	2	20	2
3	3	0	3	3	0	0	3	3	3	21	2
3	2	3	3	3	3	0	3	3	3	26	3
3	3	0	3	0	3	3	0	0	3	18	2
2	2	1	2	1	2	2	1	1	1	15	2
3	3	2	3	2	3	1	0	2	0	19	2
3	2	0	1	0	3	2	0	2	3	16	2
2	2	2	2	2	2	2	2	2	2	20	2
2	2	1	2	1	2	2	1	1	1	15	2
3	3	2	1	0	3	3	0	2	2	19	2
2	1	1	2	2	2	2	2	2	2	18	2
3	2	2	2	2	2	2	2	2	3	22	2
2	2	1	1	2	1	2	1	1	1	14	1
2	2	2	2	1	2	2	1	1	1	16	2
3	3	0	0	3	1	1	2	0	0	13	1
2	2	1	2	1	2	2	1	2	2	17	2
2	2	2	2	2	2	2	2	2	2	20	2
2	2	1	2	1	2	1	1	2	2	16	2
2	3	3	3	2	3	3	0	3	3	25	2
2	2	1	2	1	2	2	1	1	1	15	2
0	0	3	3	2	3	1	0	3	3	18	2
1	3	3	3	2	3	1	0	2	3	21	2
2	3	3	3	2	3	3	0	3	3	25	2
3	3	0	3	0	3	3	0	0	0	15	2
3	3	0	3	0	1	1	0	0	0	11	1
0	1	3	3	0	3	3	1	1	1	16	2
3	1	1	1	1	2	2	2	2	2	17	2
2	2	1	2	1	1	1	1	1	1	13	1
3	1	3	3	3	3	3	3	2	3	27	3
3	3	2	1	2	3	3	0	0	0	17	2
2	2	1	2	1	2	2	1	1	1	15	2
2	1	1	1	1	1	2	2	1	2	14	1
3	3	1	3	0	0	3	3	3	3	22	2
2	2	2	1	2	1	2	1	1	1	15	2
2	1	1	1	1	1	2	2	1	2	14	1
2	2	3	2	3	2	2	2	3	3	24	2
2	2	3	0	1	2	1	3	3	3	20	2
2	2	1	2	1	2	2	1	1	1	15	2
2	2	2	2	2	2	2	2	2	2	20	2
3	3	3	3	3	3	3	0	3	3	27	3
2	2	1	2	1	2	2	1	1	1	15	2
3	3	1	2	1	3	3	1	1	1	19	2
2	2	2	2	1	2	2	1	1	1	16	2
1	2	2	2	2	2	1	2	1	2	17	2
2	1	2	2	1	2	2	1	1	1	15	2
2	2	2	2	2	2	2	2	2	2	20	2
2	2	1	2	1	2	1	2	1	1	15	2
3	1	2	2	1	2	2	1	1	1	16	2
3	3	3	3	2	3	3	2	3	3	28	3
3	3	3	3	3	3	2	3	3	3	29	3
2	2	2	1	1	2	2	1	1	1	15	2
2	2	2	2	2	2	1	2	2	2	19	2
2	2	3	2	3	2	2	2	3	3	24	2
3	3	2	3	2	3	3	0	2	2	23	2
2	2	2	2	2	2	2	2	2	2	20	2
2	2	1	2	2	1	2	2	1	1	16	2
2	2	2	2	1	1	2	2	2	2	18	2
2	2	2	2	1	1	1	2	2	1	16	2
2	2	2	0	1	2	1	2	2	2	16	2
2	2	2	2	2	2	2	2	2	2	20	2
3	3	1	3	0	3	4	0	0	0	17	2
2	2	2	1	1	1	2	2	2	2	17	2
2	2	2	0	0	3	3	2	2	3	19	2
2	2	2	2	2	2	1	2	2	2	19	2
2	2	2	2	2	2	1	2	2	2	19	2
2	2	2	1	2	1	2	1	2	2	17	2
2	3	2	2	1	2	0	2	2	2	18	2
2	2	1	1	1	2	1	1	1	0	12	1
2	2	2	2	2	2	2	2	2	2	20	2
3	2	2	0	0	1	3	0	2	0	13	1
2	2	2	2	2	2	3	1	1	2	19	2
3	3	2	2	0	3	1	2	2	2	20	2
2	2	2	2	1	2	3	2	2	3	21	2
2	2	2	1	2	2	2	2	2	2	19	2
2	2	2	2	1	1	2	1	1	1	15	2
3	2	2	2	0	1	1	2	2	2	17	2
2	3	2	2	1	2	0	2	2	3	19	2
2	2	2	2	2	2	2	1	2	2	19	2
2	2	2	2	2	2	1	2	2	2	19	2
3	3	0	3	0	3	3	0	2	2	19	2
2	2	3	3	2	2	2	1	1	3	21	2
2	2	1	2	1	2	2	1	2	2	17	2
2	2	2	2	1	2	2	1	1	1	16	2
2	2	2	2	1	2	2	1	1	1	16	2
1	2	2	2	2	2	2	2	2	2	19	2
2	2	2	2	2	2	2	1	1	1	17	2
2	2	2	2	1	2	2	1	2	2	18	2
2	2	2	2	2	2	1	2	1	2	18	2
3	2	1	2	1	3	3	0	3	3	21	2
2	2	1	2	1	2	2	1	1	1	15	2
2	2	2	1	1	1	1	2	2	2	16	2
2	2	2	2	2	2	2	2	2	2	20	2
2	2	2	2	1	2	1	2	2	2	18	2
2	2	2	2	1	2	1	2	2	2	18	2
2	2	2	1	1	1	1	1	1	1	13	1
2	2	2	1	1	1	1	1	1	1	13	1
2	2	2	2	2	2	2	0	2	2	18	2
2	2	2	2	2	2	2	1	2	2	19	2
2	2	1	2	1	2	2	1	1	1	15	2
2	2	1	2	1	2	2	1	1	1	15	2
2	2	2	2	2	2	2	1	2	2	19	2
2	2	2	2	2	2	2	1	2	2	19	2
2	2	1	2	2	2	1	1	2	3	18	2
2	2	2	2	1	2	1	2	2	2	18	2
1	3	2	2	2	2	1	1	1	1	16	2
2	2	1	2	1	2	2	1	1	2	16	2
2	2	1	2	1	2	2	1	1	1	15	2
1	3	0	0	1	2	2	1	2	2	14	1
2	2	2	2	2	2	2	1	2	2	19	2
2	2	2	2	2	1	2	1	2	2	18	2
2	2	2	2	2	2	2	2	2	2	20	2
3	3	0	3	2	1	2	1	1	2	18	2
3	3	2	1	1	3	1	1	2	1	18	2
1	3	3	3	3	3	3	3	3	3	28	3
1	3	2	2	1	2	1	2	2	2	18	2
2	2	2	2	1	2	1	2	1	1	16	2
1	3	0	3	1	3	2	1	1	1	16	2
1	3	2	3	1	2	2	3	1	1	19	2
1	3	0	3	2	1	2	1	1	2	16	2
3	3	2	2	1	2	3	2	2	2	22	2
3	3	0	3	1	3	2	1	1	1	18	2
2	2	2	2	2	1	2	1	2	2	18	2
1	3	0	0	1	2	2	1	2	2	14	1
2	2	1	2	2	2	1	1	2	3	18	2
2	2	2	2	2	2	2	1	2	2	19	2
3	2	1	2	1	3	3	0	3	3	21	2
2	2	1	2	2	2	2	1	1	2	17	2
3	3	0	3	1	2	2	1	1	2	18	2
2	2	2	1	1	2	2	2	2	2	18	2
3	3	0	3	3	0	2	2	1	2	19	2
1	2	2	2	2	2	1	2	2	2	18	2
3	3	2	2	2	2	2	1	1	2	20	2
2	2	2	2	1	2	2	1	1	1	16	2
2	2	2	1	2	2	2	1	2	2	18	2
2	2	2	2	2	2	2	2	2	2	20	2
2	2	2	1	2	2	2	1	2	2	18	2
2	2	2	2	2	2	2	1	2	2	19	2
3	3	2	3	2	2	2	1	3	3	24	2
2	2	2	3	2	1	2	3	3	3	23	2
3	3	2	3	2	2	2	1	2	2	22	2
2	1	3	3	2	3	2	1	2	3	22	2
3	3	2	2	2	2	2	1	1	2	20	2
2	2	2	2	2	2	2	1	2	3	20	2
0	0	3	3	2	1	3	2	1	1	16	2
2	2	2	2	2	2	2	2	1	1	18	2
2	2	1	2	2	1	1	2	1	1	15	2
2	3	2	3	2	1	1	1	2	3	20	2
3	3	3	3	0	3	3	2	2	3	25	2
2	2	2	2	1	2	2	1	1	1	16	2
2	2	1	2	1	2	2	1	1	1	15	2
2	2	2	2	1	2	2	1	1	2	17	2
2	2	2	2	2	2	2	2	2	2	20	2
2	2	2	2	1	2	2	1	2	1	17	2
2	3	1	1	0	2	1	1	0	1	12	1
2	2	1	2	0	2	2	1	1	1	14	1
1	3	1	3	2	1	2	1	0	0	14	1
2	2	1	2	0	1	2	1	0	1	12	1
2	2	2	2	2	2	2	1	2	2	19	2
2	2	2	2	2	2	2	1	2	2	19	2
2	2	2	2	2	1	1	1	2	2	17	2
2	1	2	2	2	2	2	1	2	2	18	2
2	2	2	2	2	1	2	1	2	2	18	2
3	2	1	2	3	3	2	3	1	3	23	2
2	2	3	2	3	3	3	2	2	2	24	2
2	2	2	2	2	2	1	1	1	1	16	2
2	2	1	2	3	3	2	3	2	3	23	2
2	2	1	2	1	1	1	1	1	1	13	1
2	1	2	2	1	1	1	1	1	1	13	1
2	1	2	2	1	1	1	1	1	1	13	1
2	1	2	2	1	1	1	1	1	1	13	1
2	2	1	2	1	1	1	3	2	2	17	2
2	2	3	2	3	2	2	2	1	3	22	2
2	1	3	2	3	1	2	2	1	3	20	2
2	2	2	2	2	2	2	1	3	3	21	2
3	3	0	3	2	2	2	2	2	2	21	2
2	3	1	3	1	2	2	1	1	2	18	2
3	3	3	3	1	3	3	3	3	3	28	3
3	3	3	3	2	3	3	3	3	2	28	3
2	2	2	2	2	3	2	2	3	2	22	2
2	2	3	2	1	2	2	3	3	3	23	2
2	2	3	2	1	2	2	3	3	3	23	2
3	3	3	0	0	0	3	0	3	3	18	2
3	3	3	3	3	3	2	3	3	3	29	3
2	2	3	3	3	3	2	3	3	3	27	3
3	3	3	3	3	3	3	2	3	2	28	3
2	3	3	1	3	3	3	2	3	3	26	3
3	3	3	3	3	3	3	2	3	2	28	3
3	3	3	3	3	3	3	2	3	2	28	3
1	2	2	2	2	2	2	1	2	2	18	2
1	2	2	2	2	2	3	1	3	2	20	2
1	2	2	2	2	2	2	1	2	2	18	2
2	2	2	2	1	2	2	1	3	3	20	2
2	2	1	2	1	2	1	2	2	2	17	2
1	2	1	2	1	2	1	2	2	3	17	2
2	2	1	2	1	2	2	1	2	2	17	2
2	2	1	2	1	2	1	2	2	2	17	2
3	3	1	2	1	2	2	1	2	2	19	2
2	2	2	2	2	2	2	1	1	1	17	2
2	2	2	2	0	2	3	1	1	2	17	2
3	3	2	2	0	2	3	1	1	1	18	2
3	2	3	3	0	3	0	3	2	3	22	2
1	1	2	3	2	3	2	2	2	3	21	2
1	1	2	2	2	2	2	2	2	3	19	2
0	0	3	0	3	0	0	3	3	3	15	2
3	3	3	3	3	3	3	3	3	3	30	2
3	1	2	3	3	3	3	2	3	3	26	3
2	2	1	2	1	2	2	1	1	1	15	2
2	2	2	2	1	2	2	1	2	1	17	2
2	2	1	2	1	2	2	1	1	1	15	2
2	2	1	2	1	2	2	1	1	1	15	2
2	2	1	2	1	2	0	1	1	1	13	1
2	2	1	2	1	2	2	1	1	1	15	2
2	2	2	2	1	2	2	1	2	2	18	2
2	2	1	2	1	2	2	1	1	1	15	2
1	2	1	2	1	3	2	1	2	1	16	2
3	3	3	3	3	3	3	3	3	3	30	3
2	2	2	2	2	2	2	1	1	1	17	2
2	2	2	2	0	2	3	1	1	2	17	2
3	3	2	2	0	2	3	1	1	1	18	2
3	2	3	3	0	3	0	3	3	3	23	2
1	1	2	3	2	3	2	2	2	3	21	2
1	1	2	2	2	2	2	2	2	3	19	2
0	0	3	0	3	0	0	3	3	3	15	2
3	3	3	3	3	3	3	3	3	3	30	3
3	1	2	3	3	3	3	2	3	3	26	2
2	2	1	2	1	2	2	1	1	1	15	2
2	2	2	2	1	2	2	1	2	1	17	2
2	2	1	2	1	2	2	1	1	1	15	2
2	2	1	2	1	2	2	1	1	1	15	2
2	2	1	2	1	2	0	1	1	3	15	2
