# Supplementary material for: Burnout and associated occupational stresses among Chinese nurses: A cross-sectional study in three hospitals
Source: PLoS One. 2020 Sep 10;15(9):e0238699. doi: 10.1371/journal.pone.0238699 (PMC7482915; doi:10.1371/journal.pone.0238699)
Supplement: S1 File — (ZIP) [file pone.0238699.s004.zip › WES.xlsx]

## Sheet: Sheet1
Nurse Participation in Hospital Affairs										Nursing Foundations for Quality of Care											Nurse Manager Ability, Leadership, and Support of Nurses						Staffing and Resource Adequacy					Collegial Nurse–Physician Relations
Staff nurses are involved in the internal governance of the hospital.	Opportunity for staff nurses to participate in policy decisions.	Many opportunities for advancement of nursing personnel.	An administration who listens to and responds to employee concerns.	A director of nursing highly visible and accessible to staff.	Career development/clinical ladder opportunity.	Nursing administrators consult with staff on daily problems and procedures.	Staff nurses have the opportunity to serve on hospital and nursing department committees.	A chief nursing executive equal in power and authority to other top level hospital executives.	Mean scores for the sub-item: Nurse Participation in Hospital Affairs	Use of nursing diagnoses.	An active quality assurance program.	A preceptor program for newly hired RNs.	Nursing care is based on a nursing, rather than a medical, model.	Patient care assignments that foster continuity of care, i.e., the same nurse cares for the patient from one day to the next.	A clear philosophy of nursing that pervades the patient care environment.	Written, up-to-date nursing care plans for all patients.	High standards of nursing care are expected by the administration.	Active inservice/continuing education programs for nurses.	Working with nurses who are clinically competent.	Mean scores for the subitem: Nursing Foundations for Quality of Care	A head nurse who is a good manager and leader.	A head nurse/supervisor who backs up the nursing staff in decision making, even if the conflict is with a physician.	Supervisors use mistakes as learning opportunities, not criticism.	A supervisory staff that is supportive of the nurses.	Praise and recognition for a job well done.	Mean scores for the sub-item: Nurse Manager Ability, Leadership, and Support of Nurses	Enough staff to get the work done.	Enough registered nurses to provide quality patient care.	Adequate support services allow me to spend time with my patients.	Enough time and opportunity to discuss patient care problems with other nurses.	Mean scores for the sub-item: Staffing and Resource Adequacy	A lot of teamwork between nurses and doctors.	Physicians and nurses have good relationships.	Functional collaboration (joint practice) between nurses and physicians.	Mean cores for the sub-item: Collegial Nurse–Physician Relations	Mean scores for all the five sub-items
2	2	4	3	4	1	4	2	2	2.66667	3	3	2	3	1	1	1	1	3	3	2.1	4	3	3	2	2	2.8	4	3	2	3	3	2	3	3	2.66667	2.64667
2	4	4	4	4	3	4	4	4	3.66667	3	3	4	4	3	4	4	3	3	3	3.4	3	4	4	4	2	3.4	4	1	3	4	3	4	2	2	2.66667	3.22667
3	3	3	2	1	1	1	2	1	1.88889	2	2	2	1	1	3	3	2	2	2	2	2	2	2	2	3	2.2	3	3	3	2	2.75	2	2	2	2	2.16778
2	3	2	3	3	3	3	3	4	2.88889	4	3	3	4	4	3	3	3	3	3	3.3	3	3	3	3	3	3	3	3	3	3	3	3	3	3	3	3.03778
2	2	2	2	2	3	3	3	3	2.44444	3	2	3	3	2	2	2	3	3	3	2.6	3	3	3	3	3	3	3	3	3	3	3	3	3	3	3	2.80889
3	3	3	3	3	2	3	2	3	2.77778	4	4	3	3	3	3	3	3	2	3	3.1	3	2	2	2	3	2.4	3	4	3	3	3.25	3	3	3	3	2.90556
3	3	3	3	3	2	3	4	2	2.88889	3	2	3	3	3	3	3	2	3	3	2.8	3	3	3	2	3	2.8	3	3	3	3	3	3	3	3	3	2.89778
2	2	2	3	3	3	3	3	3	2.66667	3	3	3	3	3	3	3	3	3	3	3	3	2	3	3	3	2.8	3	3	3	3	3	3	3	3	3	2.89333
2	2	2	3	3	3	4	3	3	2.77778	3	3	3	3	3	3	3	3	3	3	3	3	2	3	3	3	2.8	3	3	3	3	3	3	3	3	3	2.91556
3	3	3	2	2	2	3	2	3	2.55556	4	4	3	3	3	3	3	3	3	3	3.2	3	2	3	2	3	2.6	3	4	3	3	3.25	3	3	3	3	2.92111
2	2	2	3	3	3	3	3	3	2.66667	3	3	3	3	3	3	3	3	3	3	3	3	2	3	3	3	2.8	3	3	3	3	3	3	3	3	3	2.89333
3	3	4	3	4	3	3	3	3	3.22222	2	2	2	2	3	3	3	3	3	3	2.6	3	3	2	2	4	2.8	4	2	3	4	3.25	3	4	3	3.33333	3.04111
3	3	3	3	3	3	3	3	3	3	3	3	3	3	3	3	3	3	3	3	3	2	2	3	3	3	2.6	3	3	3	3	3	3	3	3	3	2.92
3	3	3	3	3	3	2	3	3	2.88889	4	3	3	3	3	3	3	3	3	3	3.1	3	3	3	3	3	3	3	3	3	3	3	3	3	3	3	2.99778
3	3	3	3	4	2	3	2	4	3	4	3	3	3	3	2	3	3	3	3	3	2	2	3	1	3	2.2	4	4	4	4	4	4	4	3	3.66667	3.17333
3	3	2	3	3	2	2	3	3	2.66667	3	2	3	3	3	3	2	3	3	4	2.9	3	2	3	2	3	2.6	3	4	3	3	3.25	4	4	3	3.66667	3.01667
2	2	2	3	3	3	3	3	4	2.77778	4	3	3	3	3	3	3	3	3	4	3.2	3	2	3	3	3	2.8	3	3	3	3	3	3	3	3	3	2.95556
3	3	4	3	3	3	3	3	3	3.11111	2	2	3	3	3	3	3	3	3	3	2.8	3	3	2	2	4	2.8	4	2	3	4	3.25	3	4	3	3.33333	3.05889
3	3	3	2	2	2	3	3	4	2.77778	4	4	3	4	4	3	3	3	3	3	3.4	3	3	3	3	3	3	3	3	3	3	3	3	3	3	3	3.03556
3	3	3	3	2	3	3	3	3	2.88889	4	3	2	3	3	2	3	2	2	3	2.7	4	3	3	2	3	3	4	3	3	3	3.25	3	4	3	3.33333	3.03444
2	2	2	2	3	3	3	3	2	2.44444	3	2	3	3	3	3	3	3	3	3	2.9	1	4	4	4	4	3.4	3	4	3	2	3	3	2	3	2.66667	2.88222
3	3	3	3	3	3	2	3	3	2.88889	4	3	4	4	3	3	3	3	3	3	3.3	4	3	3	3	2	3	3	3	2	3	2.75	3	2	3	2.66667	2.92111
2	2	3	3	4	3	3	3	3	2.88889	4	3	4	3	3	3	3	3	4	3	3.3	4	4	3	3	3	3.4	3	4	4	3	3.5	3	4	4	3.66667	3.35111
3	3	4	4	4	3	4	3	3	3.44444	4	3	3	4	4	4	4	4	4	4	3.8	4	4	3	2	3	3.2	3	3	3	2	2.75	3	2	4	3	3.23889
4	4	4	4	4	4	3	4	4	3.88889	3	3	4	4	4	4	4	3	4	4	3.7	4	4	3	4	4	3.8	4	3	4	4	3.75	4	4	4	4	3.82778
3	3	3	3	3	3	2	3	3	2.88889	4	4	4	2	4	4	4	2	4	4	3.6	3	2	3	3	3	2.8	4	3	3	3	3.25	4	4	3	3.66667	3.24111
2	2	3	3	3	3	2	3	3	2.66667	4	3	4	4	4	3	4	4	2	4	3.6	4	2	4	3	4	3.4	4	3	4	4	3.75	4	3	2	3	3.28333
4	4	4	4	4	4	4	4	4	4	4	4	4	4	4	4	4	4	4	4	4	4	4	4	4	4	4	4	4	4	4	4	4	4	4	4	4
3	3	3	3	3	3	3	3	3	3	4	4	4	4	4	4	4	4	4	4	4	3	3	3	3	3	3	3	3	3	3	3	3	3	3	3	3.2
2	2	2	2	3	3	3	3	3	2.55556	4	4	4	4	4	4	4	4	4	4	4	3	4	4	4	4	3.8	4	4	4	4	4	4	4	4	4	3.67111
2	2	2	2	3	1	3	3	3	2.33333	3	3	3	3	4	4	4	4	4	4	3.6	3	4	4	4	4	3.8	4	4	4	4	4	4	4	4	4	3.54667
4	4	4	3	3	3	4	3	3	3.44444	4	3	4	3	3	3	4	4	3	4	3.5	3	3	4	3	4	3.4	4	4	3	4	3.75	4	3	3	3.33333	3.48556
3	3	3	3	3	3	3	3	3	3	3	3	3	3	3	3	3	3	3	3	3	3	3	3	3	3	3	3	3	3	3	3	3	3	3	3	3
3	3	4	3	3	3	4	3	4	3.33333	4	4	4	4	4	3	2	4	4	3	3.6	3	3	2	3	3	2.8	3	3	3	4	3.25	3	4	3	3.33333	3.26333
2	2	2	2	3	1	3	3	3	2.33333	4	4	4	4	4	4	4	3	3	4	3.8	3	4	4	4	4	3.8	4	3	4	4	3.75	4	4	4	4	3.53667
3	3	3	3	3	3	3	3	3	3	3	3	3	3	3	3	3	3	3	3	3	3	3	3	3	3	3	3	3	3	3	3	3	3	3	3	3
3	3	3	3	3	3	3	3	3	3	3	3	3	3	3	3	3	3	3	3	3	3	3	3	3	3	3	3	3	3	3	3	3	3	3	3	3
3	3	3	3	2	2	3	2	2	2.55556	3	3	2	3	3	1	3	2	3	3	2.6	2	2	2	2	3	2.2	3	2	3	3	2.75	3	2	2	2.33333	2.48778
3	3	3	3	2	2	3	3	2	2.66667	3	3	2	4	3	1	3	2	3	3	2.7	2	2	2	2	3	2.2	3	2	3	3	2.75	3	2	2	2.33333	2.53
3	3	3	3	3	3	3	2	3	2.88889	3	3	3	3	3	3	2	3	3	2	2.8	2	2	2	2	3	2.2	3	3	3	3	3	3	3	3	3	2.77778
3	4	4	4	4	4	4	4	4	3.88889	4	4	4	4	4	4	3	4	4	4	3.9	3	3	3	3	3	3	3	3	3	3	3	3	3	3	3	3.35778
4	4	4	3	3	1	3	3	2	3	3	3	2	3	3	2	3	3	3	3	2.8	2	3	4	2	3	2.8	4	4	3	3	3.5	3	3	2	2.66667	2.95333
2	3	3	3	2	3	3	3	3	2.77778	3	3	3	3	3	1	3	3	3	3	2.8	3	3	3	2	3	2.8	1	3	3	3	2.5	3	3	3	3	2.77556
4	3	4	3	2	3	3	3	3	3.11111	3	3	3	3	3	1	3	4	3	3	2.9	3	3	3	2	3	2.8	1	3	3	3	2.5	3	3	3	3	2.86222
3	3	2	1	1	3	3	2	3	2.33333	3	3	3	4	3	1	3	3	3	1	2.7	3	1	1	1	3	1.8	3	3	1	4	2.75	4	4	4	4	2.71667
3	3	3	3	3	2	3	3	3	2.88889	4	3	3	3	3	3	3	3	3	3	3.1	3	4	3	3	3	3.2	3	2	3	3	2.75	3	3	3	3	2.98778
3	3	3	3	1	2	3	3	3	2.66667	4	3	3	3	3	3	3	3	3	3	3.1	4	3	3	2	3	3	3	3	2	3	2.75	3	3	3	3	2.90333
3	3	3	3	3	2	3	3	3	2.88889	4	3	3	3	3	3	3	3	3	3	3.1	4	3	3	2	3	3	3	3	2	3	2.75	3	3	3	3	2.94778
3	2	3	2	3	3	3	2	3	2.66667	3	2	2	3	3	2	2	4	3	3	2.7	3	3	3	2	3	2.8	3	2	2	3	2.5	3	2	2	2.33333	2.6
3	2	3	3	3	2	3	3	2	2.66667	3	3	2	3	3	3	2	3	3	4	2.9	2	2	4	2	3	2.6	4	4	3	4	3.75	3	3	3	3	2.98333
3	2	3	1	3	2	3	3	2	2.44444	4	4	2	3	3	3	2	3	3	4	3.1	3	2	4	2	3	2.8	4	4	3	4	3.75	3	3	3	3	3.01889
2	2	4	3	2	1	4	2	2	2.44444	3	3	2	3	1	1	1	1	3	2	2	4	3	3	2	2	2.8	4	3	2	3	3	2	3	3	2.66667	2.58222
2	3	4	2	2	2	3	2	2	2.44444	3	3	2	4	4	1	2	3	3	3	2.8	3	2	3	3	2	2.6	3	3	2	3	2.75	2	3	3	2.66667	2.65222
3	3	3	2	1	1	1	2	1	1.88889	3	3	1	1	4	1	3	1	3	3	2.3	2	1	2	1	2	1.6	3	3	1	3	2.5	2	2	2	2	2.05778
4	4	4	4	4	4	4	4	4	4	4	4	4	4	4	1	4	4	1	4	3.4	4	4	4	4	4	4	4	4	4	4	4	4	4	4	4	3.88
4	3	3	3	4	3	3	3	3	3.22222	4	4	4	4	4	4	4	4	4	2	3.8	3	3	4	1	4	3	4	4	4	4	4	4	4	4	4	3.60444
3	3	4	4	4	3	3	4	4	3.55556	4	4	2	3	4	4	3	4	4	4	3.6	2	3	4	3	3	3	4	4	3	4	3.75	4	4	4	4	3.58111
2	2	3	2	2	2	2	3	2	2.22222	3	3	2	3	3	2	2	1	3	2	2.4	2	2	3	2	2	2.2	3	3	2	3	2.75	3	3	3	3	2.51444
2	2	3	2	2	2	2	3	2	2.22222	3	3	2	3	3	2	2	1	3	3	2.5	2	2	3	1	2	2	3	3	2	3	2.75	3	3	3	3	2.49444
4	4	4	4	4	4	4	4	4	4	4	4	4	4	4	4	4	4	4	4	4	4	4	4	4	4	4	4	4	4	4	4	4	4	4	4	4
2	2	4	1	1	2	4	2	2	2.22222	4	3	1	3	4	2	2	4	3	3	2.9	4	2	4	2	2	2.8	4	3	3	3	3.25	3	4	3	3.33333	2.90111
2	2	4	4	4	2	4	2	2	2.88889	4	3	1	3	4	2	2	4	3	4	3	4	2	4	2	2	2.8	4	3	3	3	3.25	3	4	3	3.33333	3.05444
2	2	4	2	3	2	4	3	2	2.66667	4	1	1	3	4	2	2	4	4	3	2.8	4	2	4	2	2	2.8	4	3	3	3	3.25	3	4	3	3.33333	2.97
4	4	4	4	4	4	4	4	4	4	4	4	4	4	4	4	4	4	4	4	4	2	4	4	4	4	3.6	4	4	4	4	4	4	4	4	4	3.92
4	4	4	4	4	4	4	4	4	4	4	4	4	4	4	4	4	4	4	4	4	4	4	4	4	4	4	2	4	4	4	3.5	4	4	4	4	3.9
4	4	4	4	4	4	4	4	4	4	4	4	4	4	4	4	4	4	4	3	3.9	4	4	3	4	4	3.8	2	4	3	4	3.25	4	4	4	4	3.79
2	2	3	3	3	3	2	2	3	2.55556	3	3	3	3	3	2	2	3	3	2	2.7	2	3	2	2	4	2.6	4	2	4	2	3	2	2	2	2	2.57111
2	4	3	3	3	2	2	3	3	2.77778	3	4	3	3	3	2	3	3	4	2	3	2	3	2	2	4	2.6	4	2	4	2	3	2	2	2	2	2.67556
2	2	3	3	3	2	2	2	3	2.44444	3	3	2	3	3	2	2	3	2	3	2.6	2	2	3	2	4	2.6	4	3	4	3	3.5	3	3	3	3	2.82889
3	3	3	3	3	3	3	3	3	3	3	3	3	3	3	3	3	3	3	3	3	1	3	3	3	3	2.6	3	3	3	3	3	3	3	3	3	2.92
3	3	3	3	3	3	3	3	3	3	3	3	3	3	3	3	3	3	3	3	3	3	3	3	3	3	3	3	3	3	3	3	3	3	3	3	3
3	3	3	3	3	2	3	2	3	2.77778	3	3	3	4	3	3	2	4	2	3	3	3	3	4	3	3	3.2	2	3	3	4	3	3	4	4	3.66667	3.12889
3	3	3	3	3	3	3	2	3	2.88889	2	3	1	3	2	3	2	3	3	3	2.5	2	3	2	3	3	2.6	3	3	3	2	2.75	3	3	3	3	2.74778
3	3	3	4	4	4	2	2	3	3.11111	2	3	2	3	2	3	2	3	4	3	2.7	2	3	2	3	3	2.6	3	3	3	2	2.75	3	3	3	3	2.83222
3	3	3	3	3	3	2	2	3	2.77778	4	3	2	4	4	3	2	4	4	3	3.3	4	3	2	3	2	2.8	3	3	3	4	3.25	3	3	3	3	3.02556
3	3	3	3	3	3	3	3	3	3	3	3	3	3	3	3	3	3	3	3	3	3	2	3	3	3	2.8	3	3	3	3	3	3	3	3	3	2.96
3	3	3	3	3	3	3	3	3	3	3	2	3	3	2	3	3	4	3	1	2.7	3	3	3	3	3	3	3	1	3	3	2.5	3	3	3	3	2.84
3	3	4	4	3	3	3	3	3	3.22222	4	3	3	1	4	3	3	3	1	3	2.8	3	3	3	3	3	3	3	3	3	3	3	3	3	3	3	3.00444
3	3	3	3	3	3	3	3	3	3	3	3	3	3	3	3	3	4	4	3	3.2	3	4	3	3	3	3.2	3	3	3	3	3	3	3	3	3	3.08
2	3	3	2	2	1	2	3	3	2.33333	4	2	2	2	2	2	3	2	2	3	2.4	2	2	2	2	3	2.2	3	3	1	3	2.5	3	3	3	3	2.48667
2	3	4	2	2	1	2	3	3	2.44444	4	2	2	2	4	2	3	2	2	3	2.6	2	2	2	2	3	2.2	3	3	1	3	2.5	3	3	3	3	2.54889
3	3	3	3	3	3	3	3	3	3	3	3	3	3	3	3	3	3	2	3	2.9	3	3	3	3	3	3	3	2	3	3	2.75	3	3	3	3	2.93
4	4	4	4	4	4	4	4	4	4	4	4	4	4	4	4	4	4	4	4	4	4	4	4	4	4	4	4	4	4	4	4	4	4	4	4	4
4	4	2	4	4	4	2	4	4	3.55556	4	4	4	4	4	4	4	2	4	3	3.7	3	4	4	4	4	3.8	4	2	4	3	3.25	3	4	4	3.66667	3.59444
2	2	2	2	2	2	2	2	2	2	4	3	1	4	4	4	4	4	4	4	3.6	4	4	4	4	4	4	4	4	4	4	4	4	4	4	4	3.52
2	2	2	2	2	2	4	2	4	2.44444	4	3	4	4	4	4	4	4	3	3	3.7	4	4	4	4	4	4	4	4	4	4	4	4	4	4	4	3.62889
2	2	3	2	2	3	2	2	2	2.22222	2	2	2	2	2	2	2	2	2	2	2	2	2	2	2	2	2	2	2	2	2	2	2	2	2	2	2.04444
2	3	3	3	3	3	3	3	3	2.88889	3	3	3	2	2	2	2	2	4	3	2.6	1	2	2	2	1	1.6	2	2	2	2	2	2	2	2	2	2.21778
2	2	3	3	2	4	3	2	3	2.66667	3	3	3	2	3	3	2	2	4	3	2.8	2	2	2	2	2	2	2	2	2	2	2	2	2	2	2	2.29333
3	3	3	3	3	3	3	3	3	3	3	3	1	3	3	3	3	3	3	3	2.8	3	3	3	3	3	3	3	3	3	3	3	3	3	3	3	2.96
3	4	4	3	3	2	3	2	2	2.88889	4	4	3	1	3	3	3	1	3	3	2.8	2	2	3	3	3	2.6	4	4	2	4	3.5	4	4	3	3.66667	3.09111
4	4	4	4	4	4	4	4	4	4	4	4	4	4	4	4	4	4	4	4	4	2	3	3	3	3	2.8	3	3	3	3	3	3	3	3	3	3.36
3	4	4	3	4	4	4	4	4	3.77778	3	4	4	3	3	4	4	3	3	4	3.5	3	3	3	2	3	2.8	3	3	3	3	3	3	3	3	3	3.21556
4	2	4	4	4	3	4	4	4	3.66667	4	4	4	4	4	3	4	4	4	3	3.8	4	4	4	4	4	4	4	4	4	4	4	4	4	4	4	3.89333
3	3	3	3	3	3	3	3	3	3	3	3	1	3	3	3	3	3	3	3	2.8	3	3	3	3	3	3	3	3	3	3	3	3	3	3	3	2.96
2	4	4	3	3	1	3	2	2	2.66667	4	1	3	1	3	3	3	1	3	3	2.5	2	2	3	3	3	2.6	4	4	2	4	3.5	4	4	3	3.66667	2.98667
4	4	4	4	4	4	4	4	4	4	4	4	4	4	4	4	4	4	4	4	4	2	3	4	3	3	3	3	3	4	3	3.25	2	3	3	2.66667	3.38333
3	4	4	3	4	4	4	4	4	3.77778	3	4	4	3	3	4	4	3	3	4	3.5	3	3	3	2	3	2.8	3	3	3	4	3.25	3	3	3	3	3.26556
4	2	4	4	2	3	4	4	2	3.22222	4	4	4	1	4	3	4	4	4	3	3.5	4	4	2	4	4	3.6	4	4	4	4	4	4	4	4	4	3.66444
3	4	3	3	3	3	3	3	4	3.22222	3	3	3	3	3	3	3	3	3	3	3	4	3	3	3	3	3.2	3	3	3	3	3	3	3	3	3	3.08444
3	3	3	3	3	3	3	3	3	3	3	3	3	3	3	3	3	3	3	3	3	3	3	3	3	3	3	3	3	3	3	3	3	3	3	3	3
2	2	2	2	2	2	2	2	2	2	2	2	2	2	2	2	2	2	2	2	2	2	2	2	2	2	2	2	2	2	2	2	2	2	2	2	2
1	1	3	3	2	2	2	2	2	2	3	2	2	2	2	2	2	3	2	2	2.2	3	3	3	2	2	2.6	3	2	3	3	2.75	2	2	2	2	2.31
3	3	3	2	2	2	2	2	2	2.33333	2	2	2	2	3	3	3	2	2	2	2.3	2	2	2	2	3	2.2	3	3	3	2	2.75	2	2	2	2	2.31667
2	2	2	2	2	2	2	2	2	2	2	2	2	2	2	2	2	2	2	2	2	2	2	2	2	2	2	2	2	2	2	2	2	2	2	2	2
3	3	3	3	3	3	3	3	3	3	3	3	3	3	3	3	3	3	3	3	3	3	3	3	3	3	3	3	3	3	3	3	3	3	3	3	3
3	3	3	3	3	3	3	3		2.66667	3	3	3	3	3		3	3	3	3	2.7	3	3	3	3	3	3	3	3	3	3	3	3	3	3	3	2.87333
3	3	3	3	1	3	3	3	4	2.88889	4	3	4	4	4	4	3	4	4	4	3.8	4	3	4	4	4	3.8	4	4	4	4	4	4	4	4	4	3.69778
3	3	3	2	2	3	3	3	4	2.88889	4	3	4	3	3	3	3	3	3	3	3.2	3	3	4	3	3	3.2	3	3	3	3	3	3	4	3	3.33333	3.12444
3	3	3	3	3	3	3	3	3	3	3	3	3	3	3	3	3	3	3	3	3	3	3	3	3	3	3	3	3	3	3	3	3	3	3	3	3
2	3	3	3	3	3	3	3	3	2.88889	3	3	3	3	3	3	3	3	3	3	3	2	3	3	3	3	2.8	3	3	3	3	3	3	3	3	3	2.93778
2	2	2	2	2	2	2	2	3	2.11111	3	2	2	2	2	2	3	3	3	3	2.5	3	2	2	2	3	2.4	3	3	3	2	2.75	2	2	3	2.33333	2.41889
3	3	3	3	3	3	3	3	3	3	3	3	3	3	3	3	3	3	3	3	3	3	3	3	3	3	3	3	3	3	3	3	3	3	3	3	3
2	2	3	3	3	2	3	3	3	2.66667	3	3	2	2	4	2	2	3	2	3	2.6	2	2	3	2	2	2.2	3	3	3	3	3	3	2	2	2.33333	2.56
3	3	3	3	3	3	3	3	3	3	4	3	3	3	3	3	3	3	3	3	3.1	3	3	3	3	3	3	3	3	3	4	3.25	3	3	3	3	3.07
3	3	3	3	3	2	3	3	3	2.88889	4	3	3	3	3	3	3	3	3	3	3.1	2	3	3	2	3	2.6	3	3	3	3	3	3	3	3	3	2.91778
3	3	3	3	3	3	3	3	3	3	3	3	3	3	3	3	3	3	3	3	3	3	3	3	3	3	3	3	4	3	3	3.25	3	3	3	3	3.05
3	3	3	3	3	3	3	3	3	3	3	3	3	3	3	3	3	3	3	3	3	3	3	3	3	3	3	3	3	3	4	3.25	3	3	3	3	3.05
2	2	3	3	3	3	3	2	3	2.66667	3	3	3	3	3	3	3	3	3	3	3	3	3	3	3	3	3	3	3	3	3	3	3	3	3	3	2.93333
2	3	3	3	3	3	3	2	4	2.88889	4	3	3	3	3	2	3	3	3	3	3	3	2	3	2	3	2.6	3	3	2	3	2.75	3	3	3	3	2.84778
2	2	2	2	2	2	2	2	2	2	3	3	3	3	3	3	3	3	3	3	3	2	3	3	3	3	2.8	3	3	3	3	3	3	3	3	3	2.76
3	3	3	3	3	2	3	2	2	2.66667	3	3	2	3	3	2	3	3	3	3	2.8	3	3	3	3	2	2.8	3	3	3	3	3	3	3	3	3	2.85333
3	3	3	3	4	4	4	4	3	3.44444	3	3	3	4	3	3	3	3	3	3	3.1	3	3	3	3	3	3	3	3	3	3	3	3	3	3	3	3.10889
3	3	3	3	3	1	3	3	3	2.77778	4	3	3	3	3	1	4	3	3	3	3	3	3	3	4	3	3.2	3	3	3	3	3	3	3	3	3	2.99556
1	1	1	1	3	2	3	3	3	2	4	3	4	3	4	3	3	3	3	3	3.3	4	4	1	2	3	2.8	3	2	3	4	3	2	2	2	2	2.62
3	3	3	3	3	3	4	4	4	3.33333	3	4	4	4	3	3	4	3	4	3	3.5	4	3	3	3	3	3.2	3	4	4	4	3.75	4	3	3	3.33333	3.42333
3	3	3	2	2	3	3	3	4	2.88889	3	3	4	3	4	3	3	4	3	3	3.3	3	3	4	4	3	3.4	4	3	3	4	3.5	3	3	3	3	3.21778
3	4	4	3	3	3	3	4	4	3.44444	3	3	4	4	4	4	3	3	3	3	3.4	3	3	4	4	4	3.6	3	4	3	4	3.5	3	3	3	3	3.38889
3	3	3	3	4	4	4	3	4	3.44444	3	3	4	3	3	4	4	4	3	4	3.5	2	3	3	3	4	3	4	4	3	4	3.75	3	4	4	3.66667	3.47222
3	4	4	4	4	4	4	4	3	3.77778	4	3	3	3	3	4	4	4	3	3	3.4	3	3	3	3	3	3	3	3	4	4	3.5	3	4	3	3.33333	3.40222
3	3	3	3	4	4	4	3	3	3.33333	3	3	3	4	4	4	4	3	4	4	3.6	3	3	3	3	4	3.2	4	4	4	3	3.75	3	3	3	3	3.37667
3	3	4	4	3	3	4	3	4	3.44444	3	4	4	4	3	3	3	3	4	4	3.5	3	3	3	3	4	3.2	4	4	3	3	3.5	4	3	4	3.66667	3.46222
3	3	3	4	3	4	3	4	4	3.44444	4	3	3	3	4	4	4	3	3	3	3.4	4	3	3	3	3	3.2	3	4	4	4	3.75	3	3	4	3.33333	3.42556
3	3	3	4	3	4	4	3	3	3.33333	3	4	4	3	3	4	4	4	3	3	3.5	3	4	4	4	3	3.6	3	3	4	4	3.5	3	4	3	3.33333	3.45333
3	3	3	4	3	4	4	3	3	3.33333	4	3	3	4	4	3	3	3	4	4	3.5	3	4	4	4	3	3.6	3	3	4	4	3.5	3	4	3	3.33333	3.45333
3	3	3	3	3	3	3	3	3	3	3	3	3	3	3	3	3	3	3	3	3	3	3	3	3	3	3	4	3	4	4	3.75	4	4	3	3.66667	3.28333
3	3	3	3	3	3	3	3	3	3	4	4	4	4	4	4	4	4	4	4	4	4	4	4	4	4	4	4	4	4	4	4	4	4	4	4	3.8
3	3	3	3	2	2	3	3	3	2.77778	3	3	3	3	3	3	3	2	3	1	2.7	3	3	3	3	3	3	3	3	3	2	2.75	3	2	2	2.33333	2.71222
2	3	3	3	2	2	2	3	2	2.44444	3	4	2	3	3	2	3	3	3	3	2.9	3	3	3	2	2	2.6	3	3	2	3	2.75	3	3	2	2.66667	2.67222
1	1	1	1	1	1	1	1	1	1	1	4	4	4	4	4	4	4	4	4	3.7	4	3	3	3	3	3.2	4	3	3	4	3.5	4	4	4	4	3.08
3	3	4	4	3	2	2	3	3	3	3	3	3	3	3	3	3	3	3	3	3	4	1	3	4	1	2.6	3	4	4	2	3.25	3	4	4	3.66667	3.10333
3	3	3	3	3	3	3	3	3	3	3	3	3	3	3	3	3	3	3	3	3	3	3	3	3	3	3	3	3	3	3	3	3	3	3	3	3
3	3	3	4	4	4	4	4	4	3.66667	4	4	3	3	3	3	3	4	4	4	3.5	3	3	3	3	3	3	3	1	3	3	2.5	1	3	1	1.66667	2.86667
3	4	4	3	3	3	4	3	3	3.33333	3	3	4	4	4	3	4	4	4	4	3.7	4	4	3	3	4	3.6	3	4	3	3	3.25	4	3	4	3.66667	3.51
3	3	3	4	4	4	4	4	2	3.44444	2	2	3	3	3	3	3	3	3	2	2.7	2	3	3	3	3	2.8	4	3	3	1	2.75	1	3	2	2	2.73889
1	1	1	1	1	1	1	1	1	1	1	4	4	4	4	4	4	4	3	3	3.5	4	3	3	3	3	3.2	4	3	3	4	3.5	4	4	4	4	3.04
3	3	3	3	2	2	3	3	3	2.77778	3	3	3	3	3	3	3	2	3	1	2.7	3	3	3	3	3	3	3	3	3	2	2.75	3	2	2	2.33333	2.71222
2	3	3	3	3	3	3	3	3	2.88889	3	3	3	3	3	3	3	3	3	3	3	3	3	3	3	2	2.8	3	3	3	3	3	3	3	3	3	2.93778
3	3	3	3	3	3	3	3	3	3	3	3	3	3	3	3	3	3	3	3	3	3	3	3	3	3	3	3	3	3	3	3	3	3	3	3	3
2	3	3	3	3	3	2	3	2	2.66667	3	3	3	3	3	3	3	3	3	3	3	3	3	3	3	2	2.8	3	2	3	3	2.75	3	3	3	3	2.84333
3	4	4	4	3	3	3	2	3	3.22222	4	4	3	3	3	4	4	3	4	3	3.5	3	3	4	3	4	3.4	4	4	4	3	3.75	3	3	3	3	3.37444
2	2	2	2	2	1	2	2	2	1.88889	3	3	3	3	3	3	3	3	3	3	3	3	3	3	3	3	3	3	3	3	3	3	3	3	3	3	2.77778
3	3	3	3	3	3	3	3	3	3	4	3	3	3	3	3	3	3	3	3	3.1	3	3	3	3	3	3	3	3	3	3	3	3	3	3	3	3.02
3	3	3	3	3	3	3	3	3	3	3	4	3	3	3	3	3	3	3	3	3.1	3	3	3	3	3	3	3	3	3	3	3	3	3	3	3	3.02
3	3	3	3	3	3	3	3	3	3	3	3	3	3	3	3	3	3	3	3	3	3	3	3	3	3	3	3	3	3	3	3	3	3	3	3	3
3	3	3	3	3	3	3	3	3	3	3	3	3	3	3	3	3	3	3	3	3	3	3	3	3	3	3	3	3	3	3	3	3	3	3	3	3
2	2	2	3	3	2	3	2	3	2.44444	3	3	3	3	3	3	3	3	3	3	3	3	3	3	3	3	3	3	3	3	3	3	3	3	3	3	2.88889
2	2	3	2	3	2	2	2	2	2.22222	3	3	3	3	3	2	3	2	2	2	2.6	2	3	3	2	2	2.4	3	2	2	3	2.5	3	2	2	2.33333	2.41111
4	4	4	4	4	4	4	4	4	4	4	4	4	4	4	4	4	4	4	4	4	4	4	4	4	4	4	4	4	4	4	4	4	4	4	4	4
3	3	3	3	3	3	3	3	3	3	3	3	3	3	3	3	3	3	3	3	3	3	3	3	3	3	3	3	3	3	3	3	3	3	3	3	3
2	2	2	2	2	2	2	2	2	2	2	2	3	3	3	3	2	2	2	2	2.4	3	3	3	3	3	3	3	2	3	3	2.75	3	3	3	3	2.63
3	3	3	3	3	3	3	3	3	3	3	3	3	3	3	3	3	3	3	3	3	3	3	3	3	3	3	3	3	3	3	3	3	3	3	3	3
3	3	3	3	3	3	3	3	3	3	4	4	3	3	3	3	3	3	3	3	3.2	3	3	3	3	3	3	3	3	3	3	3	3	3	3	3	3.04
3	3	3	3	3	3	3	3	3	3	4	4	3	3	3	3	3	3	3	3	3.2	3	3	3	3	3	3	3	3	3	3	3	3	3	3	3	3.04
3	3	3	3	3	3	3	3	3	3	3	3	3	3	3	3	3	3	3	3	3	3	3	3	3	3	3	3	3	3	3	3	3	3	3	3	3
3	3	3	3	3	3	3	3	3	3	3	3	3	3	3	3	3	3	3	3	3	3	3	3	3	3	3	3	3	3	3	3	3	3	3	3	3
4	4	4	4	4	4	4	4	4	4	4	4	4	4	4	4	4	4	4	4	4	4	4	4	4	4	4	4	4	4	4	4	4	4	4	4	4
3	3	3	3		3	3	3	3	2.66667	3	4	4	3	3	3	3	3	3	3	3.2	3	3	3	3	3	3	3	3	3	3	3	3	3	3	3	2.97333
3	3	3	3	3	3	3	3	3	3	3	3	3	3	3	3	3	3	3	3	3	3	3	3	3	3	3	3	3	3	3	3	3	3	3	3	3
3	3	3	3	3	3	3	3	3	3	3	3	3	3	3	3	3	3	3	3	3	3	3	3	3	3	3	3	3	3	3	3	3	3	3	3	3
3	3	3	3	3	3	3	3	3	3	3	3	3	3	3	3	3	3	3	3	3	3	3	3	3	3	3	3	3	3	3	3	3	3	3	3	3
3	3	3	3	3	3	3	3	3	3	3	3	3	3	3	3	3	3	3	3	3	3	3	3	3	3	3	3	3	3	3	3	3	3	3	3	3
3	3	3	3	3	3	3	3	3	3	3	3	3	3	3	3	3	3	3	3	3	3	3	3	3	3	3	3	3	3	3	3	3	3	3	3	3
3	3	3	3	3	3	3	3	4	3.11111	4	4	4	4	3	3	3	3	3	3	3.4	3	4	4	4	3	3.6	4	2	3	3	3	3	3	3	3	3.22222
2	3	3	3	2	3	2	3	3	2.66667	3	3	3	3	3	3	2	3	3	3	2.9	2	3	2	3	3	2.6	3	3	3	3	3	3	3	3	3	2.83333
3	3	3	3	3	3	3	3	3	3	3	3	3	3	3	3	3	3	3	3	3	3	3	3	3	3	3	3	3	3	3	3	3	3	3	3	3
3	3	3	3	3	3	3	3	3	3	3	3	3	3	3	3	3	3	3	3	3	3	3	3	3	3	3	3	3	3	3	3	3	3	3	3	3
2	3	3	3	3	3	3	3	3	2.88889	3	3	3	3	3	3	3	3	3	3	3	3	3	3	3	3	3	3	3	3	3	3	3	3	3	3	2.97778
2	3	3	3	3	3	3	3	3	2.88889	3	3	3	3	3	3	3	3	3	3	3	3	3	3	3	3	3	3	3	3	3	3	3	3	3	3	2.97778
3	3	3	3	3	3	3	3	3	3	3	3	3	3	3	3	3	3	3	3	3	3	3	3	3	3	3	3	3	3	3	3	3	3	3	3	3
4	4	4	4	4	4	4	4	4	4	4	4	4	4	4	4	4	4	4	4	4	4	4	4	4	4	4	4	4	4	4	4	4	4	4	4	4
3	3	3	2	3	3	3	3	3	2.88889	3	3	3	3	3	4	3	3	3	2	3	3	3	2	3	2	2.6	3	2	3	3	2.75	2	3	3	2.66667	2.78111
3	3	3	3	3	3	2	3	3	2.88889	4	4	4	4	4	4	4	3	3	3	3.7	2	2	3	2	3	2.4	2	3	2	3	2.5	2	3	2	2.33333	2.76444
2	3	3	3	3	3	3	4	4	3.11111	4	4	4	4	4	4	4	4	4	4	4	4	4	4	4	4	4	4	4	4	4	4	4	4	4	4	3.82222
2	3	3	3	3	3	3	4	4	3.11111	4	4	4	4	4	4	4	4	4	4	4	4	4	4	4	4	4	4	4	4	4	4	4	4	4	4	3.82222
2	3	3	3	3	3	3	3	3	2.88889	3	3	3	3	3	3	3	3	3	3	3	3	3	3	3	3	3	3	3	3	3	3	3	3	3	3	2.97778
3	3	3	2	2	3	3	3	3	2.77778	3	3	2	2	2	2	3	3	3	3	2.6	2	2	2	2	2	2	3	3	3	3	3	3	3	3	3	2.67556
2	2	2	2	2	2	3	3	4	2.44444	3	2	3	2	4	2	2	3	4	4	2.9	2	2	2	1	2	1.8	4	2	2	2	2.5	3	3	3	3	2.52889
2	3	3	3	3	3	3	3	3	2.88889	3	3	3	3	3	3	3	3	3	3	3	3	3	3	3	3	3	3	3	3	3	3	3	3	3	3	2.97778
2	3	3	3	3	3	3	3	3	2.88889	3	3	3	3	3	3	3	3	3	3	3	3	3	3	3	3	3	3	3	3	3	3	3	3	3	3	2.97778
3	3	3	3	3	3	3	3	3	3	3	3	3	3	3	3	3	3	3	3	3	3	3	3	3	3	3	3	3	3	3	3	3	3	3	3	3
4	4	4	4	4	4	4	4	4	4	4	4	4	4	4	4	4	4	4	4	4	4	4	4	4	4	4	4	4	4	4	4	4	4	4	4	4
3	3	3	2	3	3	3	3	3	2.88889	3	3	3	3	3	4	3	3	3	2	3	3	3	2	3	2	2.6	3	2	3	3	2.75	2	3	3	2.66667	2.78111
3	3	3	3	3	3	2	3	3	2.88889	4	4	4	4	4	4	4	3	3	3	3.7	2	2	3	2	3	2.4	2	3	2	3	2.5	2	3	2	2.33333	2.76444
2	3	3	3	3	3	3	4	4	3.11111	3	4	4	4	4	4	4	4	4	4	3.9	4	4	4	4	4	4	4	4	4	4	4	4	4	4	4	3.80222
2	3	3	3	3	3	3	4	4	3.11111	4	4	4	4	4	4	4	4	4	4	4	4	4	4	4	4	4	4	4	4	4	4	4	4	4	4	3.82222
2	2	3	3	2	3	2	3	2	2.44444	3	3	3	3	3	3	3	3	3	3	3	3	3	3	3	3	3	3	3	3	3	3	3	3	3	3	2.88889
3	3	3	3	3	3	3	3	4	3.11111	4	4	4	4	3	3	3	3	3	3	3.4	3	4	4	4	3	3.6	4	2	3	3	3	3	3	3	3	3.22222
3	3	3	3	3	3	3	3	4	3.11111	4	4	3	4	4	3	3	3	3	3	3.4	3	3	3	3	3	3	3	3	3	3	3	3	3	3	3	3.10222
2	2	2	2	2	3	3	3	3	2.44444	3	3	3	3	2	2	2	3	3	3	2.7	3	3	3	3	3	3	3	3	3	3	3	3	3	3	3	2.82889
3	3	3	3	3	2	3	2	3	2.77778	4	4	3	3	3	3	3	3	3	3	3.2	3	2	3	2	3	2.6	3	4	3	3	3.25	3	3	3	3	2.96556
3	3	3	3	3	2	3	3	2	2.77778	3	3	3	3	3	3	3	2	3	3	2.9	3	3	3	2	3	2.8	3	3	3	3	3	3	3	3	3	2.89556
2	2	2	3	3	3	3	3	3	2.66667	3	3	3	3	3	3	3	3	3	3	3	3	2	3	3	3	2.8	3	3	3	3	3	3	3	3	3	2.89333
2	2	2	3	3	3	3	3	3	2.66667	3	3	3	3	3	3	3	3	3	3	3	3	2	3	3	3	2.8	3	3	3	3	3	3	3	3	3	2.89333
3	3	3	2	2	2	3	2	3	2.55556	4	4	3	3	3	3	3	3	3	3	3.2	3	2	3	2	3	2.6	3	4	3	3	3.25	3	3	3	3	2.92111
2	2	2	3	3	3	3	3	3	2.66667	3	3	3	3	3	3	3	3	3	3	3	3	2	3	3	3	2.8	3	3	3	3	3	3	3	3	3	2.89333
3	3	4	3	4	3	3	3	3	3.22222	2	2	2	2	3	3	3	3	3	3	2.6	3	3	2	2	4	2.8	4	2	3	4	3.25	3	4	3	3.33333	3.04111
3	3	3	3	3	3	3	3	3	3	3	3	3	3	3	3	3	3	3	3	3	2	2	3	3	3	2.6	3	3	3	3	3	3	3	3	3	2.92
3	3	3	3	3	3	3	3	3	3	4	3	3	3	3	3	3	3	3	3	3.1	3	3	3	3	3	3	3	3	3	3	3	3	3	3	3	3.02
3	3	3	3	4	2	3	2	4	3	4	3	3	3	3	2	3	3	3	3	3	2	2	3	1	3	2.2	4	4	4	4	4	4	4	3	3.66667	3.17333
3	3	2	3	3	2	2	2	3	2.55556	3	2	3	3	3	3	2	3	3	4	2.9	3	2	3	2	3	2.6	3	4	3	3	3.25	4	4	3	3.66667	2.99444
2	2	2	3	3	3	3	3	4	2.77778	4	3	3	3	3	3	3	3	3	4	3.2	3	2	3	3	3	2.8	3	3	3	3	3	3	3	3	3	2.95556
3	3	4	3	3	3	3	3	3	3.11111	2	2	3	3	3	3	3	3	3	3	2.8	3	3	2	2	4	2.8	4	2	3	4	3.25	3	4	3	3.33333	3.05889
3	3	3	2	2	2	3	3	4	2.77778	4	4	3	4	4	3	3	3	3	3	3.4	3	3	3	3	3	3	3	3	3	3	3	3	3	3	3	3.03556
3	3	3	3	3	3	3	2	3	2.88889	4	3	2	3	3	2	3	2	2	3	2.7	4	3	3	2	3	3	4	3	3	3	3.25	3	4	3	3.33333	3.03444
2	2	2	2	3	3	3	3	2	2.44444	3	2	3	2	3	3	3	3	3	3	2.8	3	4	4	4	3	3.6	3	3	3	2	2.75	3	2	3	2.66667	2.85222
3	3	3	3	3	3	3	3	3	3	4	3	3	4	3	3	3	3	3	3	3.2	4	3	3	3	3	3.2	3	3	3	3	3	3	3	3	3	3.08
2	2	3	3	4	3	3	3	3	2.88889	4	3	3	3	3	3	3	3	3	3	3.1	4	4	3	3	3	3.4	3	4	4	3	3.5	3	4	4	3.66667	3.31111
3	3	4	4	4	3	3	3	3	3.33333	4	4	3	4	4	4	4	4	4	4	3.9	4	4	3	2	3	3.2	3	3	3	3	3	3	3	4	3.33333	3.35333
4	4	4	4	4	4	4	4	4	4	4	4	4	4	4	4	4	4	4	4	4	4	4	4	4	4	4	4	4	4	4	4	4	4	4	4	4
3	3	3	3	3	3	3	3	3	3	4	4	4	4	4	4	4	4	4	4	4	3	3	3	3	3	3	3	3	3	3	3	3	3	3	3	3.2
2	2	2	2	3	3	3	3	3	2.55556	4	4	4	4	4	4	4	4	4	4	4	3	4	4	4	4	3.8	4	4	4	4	4	4	4	4	4	3.67111
2	2	2	2	3	3	3	3	3	2.55556	3	3	3	3	4	4	4	4	4	4	3.6	3	4	4	4	4	3.8	4	4	4	4	4	4	4	4	4	3.59111
4	4	4	3	3	3	4	3	3	3.44444	4	3	4	3	3	3	4	4	3	4	3.5	3	3	4	3	4	3.4	4	4	3	4	3.75	4	3	3	3.33333	3.48556
3	3	3	3	3	3	3	3	3	3	3	3	3	3	3	3	3	3	3	3	3	3	3	3	3	3	3	3	3	3	3	3	3	3	3	3	3
3	3	4	3	3	3	4	3	4	3.33333	4	4	4	4	4	3	2	4	4	3	3.6	3	3	2	3	3	2.8	3	3	3	4	3.25	3	4	3	3.33333	3.26333
2	2	2	2	3	3	3	3	3	2.55556	4	4	4	4	4	4	4	3	3	4	3.8	3	4	4	4	4	3.8	4	3	4	4	3.75	4	4	4	4	3.58111
3	3	3	3	3	3	3	3	3	3	3	3	3	3	3	3	3	3	3	3	3	3	3	3	3	3	3	3	3	3	3	3	3	3	3	3	3
3	3	3	3	3	3	3	3	3	3	3	3	3	3	3	3	3	3	3	3	3	3	3	3	3	3	3	3	3	3	3	3	3	3	3	3	3
3	3	3	3	2	2	3	2	2	2.55556	3	3	2	3	3	2	3	2	3	3	2.7	2	2	2	2	3	2.2	3	2	3	3	2.75	3	2	2	2.33333	2.50778
3	3	3	3	2	2	3	3	2	2.66667	3	3	2	4	3	2	3	2	3	3	2.8	2	2	2	2	3	2.2	3	2	3	3	2.75	3	2	2	2.33333	2.55
3	3	3	3	3	3	3	2	3	2.88889	3	3	3	3	3	3	2	3	3	2	2.8	2	2	2	2	3	2.2	3	3	3	3	3	3	3	3	3	2.77778
3	4	4	4	4	4	4	4	4	3.88889	4	4	4	4	4	4	3	4	4	4	3.9	3	3	3	3	3	3	3	3	3	3	3	3	3	3	3	3.35778
4	4	4	3	3	1	3	3	2	3	3	3	2	3	3	2	3	3	3	3	2.8	2	3	4	2	3	2.8	4	4	3	3	3.5	3	3	2	2.66667	2.95333
2	3	3	3	2	3	3	3	3	2.77778	3	3	3	3	3	1	3	3	3	3	2.8	3	3	3	2	3	2.8	1	3	3	3	2.5	3	3	3	3	2.77556
4	3	4	3	2	3	3	3	3	3.11111	3	3	3	3	3	1	3	4	3	3	2.9	3	3	3	2	3	2.8	1	3	3	3	2.5	3	3	3	3	2.86222
3	3	2	1	1	3	3	2	3	2.33333	3	3	3	4	3	1	3	3	3	1	2.7	3	1	1	1	3	1.8	3	3	1	4	2.75	4	4	4	4	2.71667
3	3	3	3	3	2	3	3	3	2.88889	4	3	3	3	3	3	3	3	3	3	3.1	3	4	3	3	3	3.2	3	2	3	3	2.75	3	3	3	3	2.98778
3	3	3	3	3	2	3	3	3	2.88889	4	3	3	3	3	3	3	3	3	3	3.1	4	3	3	2	3	3	3	3	2	3	2.75	3	3	3	3	2.94778
3	3	3	3	3	2	3	3	3	2.88889	4	3	3	3	3	3	3	3	3	3	3.1	4	3	3	2	3	3	3	3	2	3	2.75	3	3	3	3	2.94778
3	2	3	2	3	3	3	2	3	2.66667	3	2	2	3	3	2	2	4	3	3	2.7	3	3	3	2	3	2.8	3	2	2	3	2.5	3	2	2	2.33333	2.6
3	2	3	3	3	2	3	3	2	2.66667	3	3	2	3	3	3	2	3	3	4	2.9	2	2	4	2	3	2.6	4	4	3	4	3.75	3	3	3	3	2.98333
3	2	3	3	3	2	3	3	2	2.66667	4	4	2	3	3	3	2	3	3	4	3.1	3	2	4	2	3	2.8	4	4	3	4	3.75	3	3	3	3	3.06333
2	2	4	3	2	1	4	2	2	2.44444	3	3	2	3	1	1	1	1	3	3	2.1	4	3	3	2	2	2.8	4	3	2	3	3	2	3	3	2.66667	2.60222
2	3	4	2	2	2	3	2	2	2.44444	3	3	2	4	4	1	2	3	3	3	2.8	3	2	3	2	2	2.4	3	3	2	3	2.75	2	3	3	2.66667	2.61222
3	3	3	2	1	1	1	2	1	1.88889	3	3	1	1	4	1	3	1	3	3	2.3	2	1	2	1	2	1.6	3	3	1	3	2.5	2	2	2	2	2.05778
4	4	4	4	4	4	4	4	4	4	4	4	4	4	4	4	4	4	4	4	4	4	4	4	4	4	4	4	4	4	4	4	4	4	4	4	4
4	3	3	3	4	3	3	3	3	3.22222	4	4	4	4	4	4	4	4	4	4	4	3	3	4	4	4	3.6	4	4	4	4	4	4	4	4	4	3.76444
3	3	4	4	4	3	3	4	4	3.55556	4	4	2	3	4	4	3	4	4	4	3.6	2	3	4	3	3	3	4	4	3	4	3.75	4	4	4	4	3.58111
2	2	3	2	2	2	2	3	2	2.22222	3	3	2	3	3	2	2	1	3	3	2.5	2	2	3	2	2	2.2	3	3	2	3	2.75	3	3	3	3	2.53444
2	2	3	2	2	2	2	3	2	2.22222	3	3	2	3	3	2	2	1	3	3	2.5	2	2	3	2	2	2.2	3	3	2	3	2.75	3	3	3	3	2.53444
4	4	4	4	4	4	4	4	4	4	4	4	4	4	4	4	4	4	4	4	4	4	4	4	4	4	4	4	4	4	4	4	4	4	4	4	4
2	2	4	2	3	2	4	2	2	2.55556	4	3	1	3	4	2	2	4	3	3	2.9	4	2	4	2	2	2.8	4	3	3	3	3.25	3	4	3	3.33333	2.96778
2	2	4	4	4	2	4	2	2	2.88889	4	3	1	3	4	2	2	4	3	4	3	4	2	4	2	2	2.8	4	3	3	3	3.25	3	4	3	3.33333	3.05444
2	2	4	2	3	2	4	3	2	2.66667	4	3	1	3	4	2	2	4	4	3	3	4	2	4	2	2	2.8	4	3	3	3	3.25	3	4	3	3.33333	3.01
4	4	4	4	4	4	4	4	4	4	4	4	4	4	4	4	4	4	4	4	4	2	4	4	4	4	3.6	4	4	4	4	4	4	4	4	4	3.92
4	4	4	4	4	4	4	4	4	4	4	4	4	4	4	4	4	4	4	4	4	4	4	4	4	4	4	2	4	4	4	3.5	4	4	4	4	3.9
4	4	4	4	4	4	4	4	4	4	4	4	4	4	4	4	4	4	4	3	3.9	4	4	3	4	4	3.8	2	4	3	4	3.25	4	4	4	4	3.79
2	2	3	3	3	2	2	2	3	2.44444	3	2	3	3	3	2	2	3	3	2	2.6	2	3	2	2	4	2.6	4	2	4	2	3	2	2	2	2	2.52889
2	4	3	3	3	2	2	2	3	2.66667	3	4	3	3	3	2	2	3	3	2	2.8	2	3	2	2	4	2.6	4	2	4	2	3	2	2	2	2	2.61333
2	2	3	3	3	2	2	2	3	2.44444	3	3	2	3	3	2	2	3	3	3	2.7	2	2	3	2	4	2.6	4	3	4	3	3.5	3	3	3	3	2.84889
3	3	3	3	3	3	3	3	3	3	3	3	3	3	3	3	3	3	3	3	3	1	3	3	3	3	2.6	3	3	3	3	3	3	3	3	3	2.92
3	3	3	3	3	3	3	3	3	3	3	3	3	3	3	3	3	3	3	3	3	3	3	3	3	3	3	3	3	3	3	3	3	3	3	3	3
3	3	3	3	3	3	3	3	3	3	3	3	3	3	3	3	3	4	3	3	3.1	3	3	3	3	3	3	3	3	3	3	3	3	4	4	3.66667	3.15333
3	3	3	3	3	3	3	2	3	2.88889	2	3	2	3	2	3	2	3	3	3	2.6	2	3	2	3	3	2.6	3	3	3	2	2.75	3	3	3	3	2.76778
3	3	3	3	4	2	2	2	3	2.77778	2	3	2	3	2	3	2	3	4	3	2.7	2	3	2	3	3	2.6	3	3	3	2	2.75	3	3	3	3	2.76556
3	3	3	3	3	3	2	2	3	2.77778	2	3	2	3	4	3	2	4	4	3	3	2	3	2	3	3	2.6	3	3	3	2	2.75	3	3	3	3	2.82556
3	3	3	3	3	3	3	3	3	3	3	3	3	3	3	3	3	3	3	3	3	3	3	3	3	3	3	3	3	3	3	3	3	3	3	3	3
3	3	3	3	3	3	3	3	3	3	3	3	3	3	3	3	3	3	3	3	3	3	3	3	3	3	3	3	3	3	3	3	3	3	3	3	3
3	3	4	4	3	3	3	3	3	3.22222	4	3	3	3	4	3	3	3	3	3	3.2	3	3	3	3	3	3	3	3	3	3	3	3	3	3	3	3.08444
3	3	3	3	3	3	3	3	3	3	3	3	3	3	3	3	3	3	3	3	3	3	3	3	3	3	3	3	3	3	3	3	3	3	3	3	3
2	3	3	2	2	1	2	3	3	2.33333	4	2	2	2	2	2	3	2	2	3	2.4	2	2	2	2	3	2.2	3	3	1	3	2.5	3	3	3	3	2.48667
2	3	4	2	2	1	2	3	3	2.44444	4	2	2	2	4	2	3	2	2	3	2.6	2	2	2	2	3	2.2	3	3	1	3	2.5	3	3	3	3	2.54889
3	3	3	3	3	3	3	3	3	3	3	3	3	3	3	3	3	3	3	3	3	3	3	3	3	3	3	3	3	3	3	3	3	3	3	3	3
4	4	4	4	4	4	4	4	4	4	4	4	4	4	4	4	4	4	4	4	4	4	4	4	4	4	4	4	4	4	4	4	4	4	4	4	4
4	4	4	4	4	4	4	4	4	4	4	4	4	4	4	4	4	4	4	3	3.9	3	4	4	4	4	3.8	4	4	4	3	3.75	3	4	4	3.66667	3.82333
2	2	2	2	2	2	2	2	2	2	4	3	4	4	4	4	4	4	4	4	3.9	4	4	4	4	4	4	4	4	4	4	4	4	4	4	4	3.58
2	2	2	2	2	2	4	2	4	2.44444	4	3	4	4	4	4	4	4	3	3	3.7	4	4	4	4	4	4	4	4	4	4	4	4	4	4	4	3.62889
2	2	2	2	2	2	2	2	2	2	2	2	2	2	2	2	2	2	2	2	2	2	2	2	2	2	2	2	2	2	2	2	2	2	2	2	2
2	3	3	3	3	3	3	3	3	2.88889	3	3	3	2	2	2	2	2	4	3	2.6	2	2	2	2	2	2	2	2	2	2	2	2	2	2	2	2.29778
2	2	3	3	2	3	3	2	3	2.55556	3	3	3	2	2	3	2	2	4	3	2.7	2	2	2	2	2	2	2	2	2	2	2	2	2	2	2	2.25111
3	3	3	3	3	3	3	3	3	3	3	3	3	3	3	3	3	3	3	3	3	3	3	3	3	3	3	3	3	3	3	3	3	3	3	3	3
3	4	4	3	3	2	3	2	2	2.88889	4	4	3	3	3	3	3	2	3	3	3.1	2	2	3	2	3	2.4	4	4	2	4	3.5	3	4	3	3.33333	3.04444
4	4	4	4	4	4	4	4	4	4	4	4	4	4	4	4	4	4	4	4	4	3	3	3	3	3	3	3	3	3	3	3	3	3	3	3	3.4
3	4	4	3	4	4	4	4	4	3.77778	4	4	4	3	4	4	4	3	4	4	3.8	3	3	3	3	3	3	3	3	3	3	3	3	3	3	3	3.31556
4	4	4	4	4	4	4	4	4	4	4	4	4	4	4	4	4	4	4	4	4	4	4	4	4	4	4	4	4	4	4	4	4	4	4	4	4
3	3	4	4	3	3	3	3	3	3.22222	4	3	3	3	4	3	3	3	3	3	3.2	3	3	3	3	3	3	3	3	3	3	3	3	3	3	3	3.08444
3	3	3	3	3	3	3	3	3	3	3	3	3	3	3	3	3	3	3	3	3	3	3	3	3	3	3	3	3	3	3	3	3	3	3	3	3
2	3	3	2	2	1	2	3	3	2.33333	4	2	2	2	2	2	3	2	2	3	2.4	2	2	2	2	3	2.2	3	3	1	3	2.5	3	3	3	3	2.48667
2	3	4	2	2	1	2	3	3	2.44444	4	2	2	2	4	2	3	2	2	3	2.6	2	2	2	2	3	2.2	3	3	1	3	2.5	3	3	3	3	2.54889
3	3	3	3	3	3	3	3	3	3	3	3	3	3	3	3	3	3	3	3	3	3	3	3	3	3	3	3	3	3	3	3	3	3	3	3	3
4	4	4	4	4	4	4	4	4	4	4	4	4	4	4	4	4	4	4	4	4	4	4	4	4	4	4	4	4	4	4	4	4	4	4	4	4
4	4	4	4	4	4	4	4	4	4	4	4	4	4	4	4	4	4	4	3	3.9	3	4	4	4	4	3.8	4	4	4	3	3.75	3	4	4	3.66667	3.82333
2	2	2	2	2	2	2	2	2	2	4	3	4	4	4	4	4	4	4	4	3.9	4	4	4	4	4	4	4	4	4	4	4	4	4	4	4	3.58
2	2	2	2	2	2	4	2	4	2.44444	4	3	4	4	4	4	4	4	3	3	3.7	4	4	4	4	4	4	4	4	4	4	4	4	4	4	4	3.62889
2	2	2	2	2	2	2	2	2	2	2	2	2	2	2	2	2	2	2	2	2	2	2	2	2	2	2	2	2	2	2	2	2	2	2	2	2
2	3	3	3	3	3	3	3	3	2.88889	3	3	3	2	2	2	2	2	4	3	2.6	2	2	2	2	2	2	2	2	2	2	2	2	2	2	2	2.29778
2	2	3	3	2	3	3	2	3	2.55556	3	3	3	2	2	3	2	2	4	3	2.7	2	2	2	2	2	2	2	2	2	2	2	2	2	2	2	2.25111
3	3	3	3	3	3	3	3	3	3	3	3	3	3	3	3	3	3	3	3	3	3	3	3	3	3	3	3	3	3	3	3	3	3	3	3	3
3	4	4	3	3	2	3	2	2	2.88889	4	4	3	3	3	3	3	2	3	3	3.1	2	2	3	2	3	2.4	4	4	2	4	3.5	3	4	3	3.33333	3.04444
